# Supplementary material for: Characterizing Enterotypes in Human Metagenomics: A Viral Perspective
Source: Front Microbiol. 2021 Sep 29;12:740990. doi: 10.3389/fmicb.2021.740990 (PMC8511818; doi:10.3389/fmicb.2021.740990)
Supplement: Supplementary file 2 [file Table_1.XLSX]

## Sheet: Supplementary Table 1
Supplementary Table 1. Statistical summary of collected datasets in this study.
Projects	Total samples	Female	Male	Raw data mean and SD (G)	Age mean and SD (year)	BMI mean and SD
ERP002469	141	141	0	2.58 ( 1.35 )	70.43 ( 0.71 )	27.23 ( 4.56 )
ERP004605	247	NA	NA	5.50 ( 0.99 )	NA	NA
ERP005860	237	81	156	3.38 ( 2.19 )	46.45 ( 10.95 )	22.28 ( 2.57 )
ERP005989	98	38	60	4.28 ( 0.67 )	NA	NA
ERP006678	175	134	41	6.01 ( 0.98 )	NA	NA
ERP008729	156	68	88	4.62 ( 0.73 )	66.89 ( 8.32 )	27.37 ( 4.02 )
ERP010700	250	250	0	6.78 ( 0.83 )	61.07 ( 8.80 )	NA
ERP012177	128	47	81	5.00 ( 0.97 )	64.23 ( 9.08 )	NA
ERP015450	196	NA	NA	5.30 ( 0.60 )	NA	NA
ERP016813	102	NA	NA	5.24 ( 0.64 )	NA	NA
SRP008047	145	47	98	2.26 ( 0.50 )	42.41 ( 14.77 )	22.59 ( 3.57 )
SRP011011	223	106	117	3.75 ( 1.06 )	51.59 ( 12.90 )	23.87 ( 3.26 )
SRP045211	38	17	21	8.55 ( 1.70 )	9.96 ( 4.27 )	NA
SRP052307	58	30	28	3.56 ( 1.27 )	NA	NA
SRP080787	109	NA	NA	7.60 ( 3.39 )	NA	NA
SRP090628	208	97	111	2.36 ( 0.87 )	NA	NA
SRP100446	85	NA	NA	4.07 ( 2.21 )	NA	NA
SRP100575	94	36	58	4.02 ( 1.52 )	35.15 ( 9.35 )	21.96 ( 8.61 )
Total	2690	1092	859	NA	NA	NA

## Sheet: Supplementary Table2
Supplementary Table 2. Phenotypes description for each collected project.
Projects	Case / control design	Country	Sample	Phenotype	Alias name
ERP002469	T	Sweden	Oral	Type 2 diabetes	Sweden T2D
ERP004605	F	Denmark	Fecal	No phenotype	Denmark no phenotype
ERP005860	T	China	Fecal	Cirrhotic	China cirrhotic
ERP005989	F	Sweden	Fecal	Mother-offspring pair	Sweden mother-offspring pair
ERP006678	T	China	Oral/Fecal	Rheumatoid arthritis	China rheumatoid arthritis
ERP008729	T	Austria	Stool	Carcinoma	Austria carcinoma
ERP010700	F	England	Fecal	No phenotype	UK no phenotype
ERP012177	T	China	Fecal	Colorectal cancer	China colorectal cancer
ERP015450	T	China	Fecal	Hypertension	China hypertension
ERP016813	T	China	Fecal	Coronary heart disease	China coronary heart disease
SRP008047	T	China	Fecal	Type 2 diabetes	China T2D discovery
SRP011011	T	China	Fecal	Type 2 diabetes	China T2D validation
SRP045211	T	China	Fecal	Obesity	China obesity
SRP052307	F	Peru	Fecal	No phenotype	Peru no phenotype
SRP080787	F	China	Fecal	No phenotype	China healthy mongolian
SRP090628	F	Finland, Russia and Estonia	Stool	Risk for autoimmunity	Finland risk for autoimmunity
SRP100446	F	USA	Stool	Nonalcoholic fatty liver disease	USA nonalcoholic fatty liver disease
SRP100575	F	China	Fecal	Ankylosing spondylitis	China ankylosing spondylitis

## Sheet: Supplementary Table 3
Supplementary Table 3: Quality control and alignment statistics of raw data.
Projects	QC	PCR	Mapping
ERP002469	0.12(0.07)	0.00(0.01)	0.09(0.02)
ERP004605	0.03(0.01)	0.02(0.01)	0.10(0.02)
ERP005860	0.25(0.14)	0.05(0.10)	0.10(0.02)
ERP005989	0.01(0.00)	0.02(0.01)	0.11(0.04)
ERP006678	0.04(0.01)	0.01(0.01)	0.10(0.02)
ERP008729	0.04(0.01)	0.01(0.01)	0.08(0.02)
ERP010700	0.03(0.01)	0.01(0.01)	0.10(0.02)
ERP012177	0.06(0.03)	0.01(0.01)	0.11(0.03)
ERP015450	0.02(0.01)	0.02(0.01)	0.10(0.02)
ERP016813	0.06(0.01)	0.02(0.01)	0.10(0.02)
SRP008047	0.07(0.03)	0.02(0.02)	0.11(0.03)
SRP011011	0.05(0.02)	0.01(0.01)	0.10(0.02)
SRP045211	0.09(0.04)	0.01(0.00)	0.08(0.02)
SRP052307	0.05(0.01)	0.00(0.00)	0.06(0.03)
SRP080787	0.05(0.03)	0.18(0.14)	0.09(0.03)
SRP090628	0.09(0.06)	0.04(0.05)	0.19(0.05)
SRP100446	0.05(0.02)	0.28(0.14)	0.13(0.04)
SRP100575	0.08(0.03)	0.01(0.01)	0.10(0.02)

## Sheet: Supplementary Table 4
Supplementary Table 4: Viral sequences family level taxonomy annotation.
Virus sequences	virus taxonomy: family
3300008281_____Ga0113996_1000174	Siphoviridae
3300008134_____Ga0111464_103832	Unassigned
REF:Gammaproteobacteria_gi_485831310-0-7731	Unassigned
7000000258_____SRS016335_WUGC_scaffold_44738	Unassigned
3300008599_____Ga0111091_101237	Unassigned
3300006251_____Ga0099392_100032	Myoviridae
3300007292_____Ga0104320_100157	Siphoviridae
7000000661_____SRS052027_LANL_scaffold_24753	Myoviridae
7000000385_____SRS017433_Baylor_scaffold_17952	Unassigned
7000000025_____SRS023617_Baylor_scaffold_74851	Unassigned
3300009363_____Ga0115223_1002224	Unassigned
3300007991_____Ga0105643_100486	Siphoviridae
7000000252_____C2207862	Unassigned
3300008362_____Ga0115107_100616	Siphoviridae
7000000320_____C3357091	Unassigned
REF:Gammaproteobacteria_gi_485860108	Siphoviridae
3300006317_____Ga0099674_103805	Unassigned
3300006747_____Ga0101801_102592	Siphoviridae
2149837018_____STU__NODE_14669_len_13480_cov_12_903709	Unassigned
3300008688_____Ga0111559_1000674	Myoviridae
3300014530_____Ga0169724_100182	Siphoviridae
7000000386_____SRS018791_WUGC_scaffold_53619	Siphoviridae
3300008571_____Ga0111077_101242	Siphoviridae
3300011974_____Ga0119787_1004288	Unassigned
7000000131_____SRS057717_LANL_scaffold_6574	Siphoviridae
3300007638_____Ga0105526_1002153	Unassigned
7000000463_____SRS013261_Baylor_scaffold_10450	Unassigned
3300006476_____Ga0100233_101057	Siphoviridae
7000000659_____SRS015854_WUGC_scaffold_39951	Unassigned
3300008520_____Ga0111044_103671	Unassigned
7000000289_____SRS024331_LANL_scaffold_28671	Unassigned
REF:Gammaproteobacteria_gi_553762038-414047-438897	Siphoviridae
3300008077_____Ga0105964_1001966	Unassigned
3300008299_____Ga0114868_1004260	Unassigned
3300007728_____Ga0105754_1000016	Myoviridae
3300014784_____Ga0134413_1000025	Podoviridae
3300007362_____Ga0104788_101699	Siphoviridae
REF:Gammaproteobacteria_gi_490017889	Siphoviridae
3300014806_____Ga0134388_1001932	Unassigned
7000000460_____SRS051031_LANL_scaffold_41608	Myoviridae
3300008711_____Ga0115615_10029	Siphoviridae
REF:Clostridia_gi_544966223	Siphoviridae
REF:Gammaproteobacteria_gi_163779842	Unassigned
7000000171_____SRS052697_LANL_scaffold_75226	Unassigned
REF:Gammaproteobacteria_gi_428152648	Myoviridae
REF:Gammaproteobacteria_gi_419807500	Siphoviridae
3300008272_____Ga0111092_1000884	Myoviridae
3300008565_____Ga0111061_1000727	Unassigned
2149837022_____STU__NODE_7624_len_7097_cov_58_688602	Siphoviridae
REF:Gammaproteobacteria_gi_417606203	Myoviridae
3300008585_____Ga0111082_101981	Unassigned
7000000289_____SRS024331_LANL_scaffold_25567	Unassigned
7000000084_____SRS021960_Baylor_scaffold_32284	Siphoviridae
7000000515_____SRS049995_LANL_scaffold_29298	Siphoviridae
3300008497_____Ga0111011_100650	Unassigned
7000000109_____SRS011306_Baylor_scaffold_24637	Unassigned
7000000342_____C3054498	Unassigned
REF:Bacilli_gi_452729603	Siphoviridae
7000000570_____SRS051882_Baylor_scaffold_7915	Unassigned
3300008268_____Ga0111491_1001746	Unassigned
3300008479_____Ga0114883_1000541	Siphoviridae
7000000624_____SRS024435_LANL_scaffold_27909	Unassigned
7000000171_____SRS052697_LANL_scaffold_58746	Siphoviridae
3300014784_____Ga0134413_1000027	Myoviridae
3300008077_____Ga0105964_1003457	Unassigned
2149837020_____STU__NODE_413_len_7891_cov_8_780003	Podoviridae
7000000410_____SRS019030_Baylor_scaffold_38033	Podoviridae
3300007802_____Ga0105667_102925	Unassigned
REF:Gammaproteobacteria_gi_545174520-0-35769	Siphoviridae
3300014927_____Ga0169766_101121	Unassigned
3300014808_____Ga0134443_1000522	Myoviridae
3300006568_____Ga0100215_102092	Myoviridae
3300013752_____Ga0117817_1000569	Unassigned
REF:Gammaproteobacteria_gi_420304791-263083-293781	Podoviridae
7000000320_____SRS063040_Baylor_scaffold_59717	Siphoviridae
7000000128_____SRS050244_LANL_scaffold_33073	Unassigned
7000000038_____C4276967	Myoviridae
7000000192_____SRS017821_Baylor_scaffold_547	Unassigned
7000000628_____SRS015782_WUGC_scaffold_33785	Unassigned
3300008728_____Ga0115675_100438	Siphoviridae
7000000231_____SRS014613_WUGC_scaffold_7187	Siphoviridae
7000000108_____SRS024625_LANL_scaffold_13434	Myoviridae
3300014712_____Ga0134412_100458	Unassigned
3300008260_____Ga0114292_102070	Unassigned
3300007109_____Ga0102633_101744	Siphoviridae
7000000352_____SRS014923_WUGC_scaffold_15606	Unassigned
7000000498_____SRS017521_Baylor_scaffold_55277	Unassigned
7000000246_____SRS078176_LANL_scaffold_10927	Unassigned
3300007742_____Ga0105758_1001141	Siphoviridae
3300007361_____Ga0104787_100042	Podoviridae
3300007305_____Ga0104872_100180	Siphoviridae
2149837016_____STU__NODE_361_len_5882_cov_28_772017	Unassigned
7000000332_____SRS015133_WUGC_scaffold_5257	Unassigned
3300014531_____Ga0169866_100082	Siphoviridae
3300007298_____Ga0104838_104220	Unassigned
3300007802_____Ga0105667_101354	Siphoviridae
3300007358_____Ga0104765_102198	Unassigned
7000000184_____SRS016954_Baylor_scaffold_31899	Unassigned
3300008333_____Ga0115302_100125	Unassigned
7000000585_____C20417297	Unassigned
7000000570_____SRS051882_Baylor_scaffold_20811	Unassigned
3300014781_____Ga0134426_100990	Unassigned
3300014546_____Ga0134410_100850	Siphoviridae
3300007870_____Ga0114175_1020	Siphoviridae
REF:2706795672_____2706857860	Myoviridae
7000000333_____SRS050925_LANL_scaffold_48420	Siphoviridae
7000000410_____C1746837	Unassigned
3300008149_____Ga0114293_100358	Siphoviridae
3300014554_____Ga0134345_100036	Siphoviridae
7000000490_____C1873503	Unassigned
3300007711_____Ga0105642_1000008	Myoviridae
3300008551_____Ga0111058_101514	Siphoviridae
REF:Gammaproteobacteria_gi_420063193	Siphoviridae
7000000418_____SRS012273_Baylor_scaffold_33593	Siphoviridae
3300014512_____Ga0169879_10945	Siphoviridae
3300006215_____Ga0099397_10166	Unassigned
3300007530_____Ga0104842_102219	Unassigned
REF:Gammaproteobacteria_gi_485867975-26507-57101	Myoviridae
3300014793_____Ga0134407_1001200	Unassigned
7000000186_____SRS022524_Baylor_scaffold_67036	Unassigned
3300008403_____Ga0115182_101217	Unassigned
7000000630_____SRS062427_LANL_scaffold_10819	Siphoviridae
3300014935_____Ga0169825_101485	Unassigned
REF:Gammaproteobacteria_gi_565823242-0-15024	Siphoviridae
7000000417_____SRS011239_Baylor_scaffold_30039	Unassigned
7000000093_____SRS022137_LANL_scaffold_8377	Podoviridae
REF:2706796320_____2706858584	Demerecviridae
3300008096_____Ga0114155_1003982	Unassigned
7000000239_____SRS013951_WUGC_scaffold_61600	Unassigned
2124908010_____kg300_3272840	Siphoviridae
REF:Gammaproteobacteria_gi_452733755-16505-69770	Myoviridae
7000000300_____SRS043701_LANL_scaffold_3655	Unassigned
7000000243_____C4025516	Unassigned
3300007312_____Ga0104941_102199	Unassigned
3300007657_____Ga0105536_103517	Unassigned
3300008077_____Ga0105964_1001320	Siphoviridae
REF:Gammaproteobacteria_gi_419374816	Siphoviridae
3300008628_____Ga0111366_100887	Unassigned
3300008638_____Ga0111421_100023	Myoviridae
3300014534_____Ga0134455_100022	Siphoviridae
7000000171_____SRS052697_LANL_scaffold_34193	Myoviridae
3300008361_____Ga0115082_101850	Myoviridae
3300014902_____Ga0169835_10331	Siphoviridae
3300006320_____Ga0099576_1001075	Unassigned
REF:Epsilonproteobacteria_gi_419649749	Unassigned
REF:Clostridia_gi_547790224	Siphoviridae
7000000417_____SRS011239_Baylor_scaffold_27457	Unassigned
3300007288_____Ga0104346_100403	Podoviridae
3300008150_____Ga0114319_1000740	Siphoviridae
7000000498_____SRS017521_Baylor_scaffold_50034	Siphoviridae
3300008098_____Ga0114255_101965	Unassigned
7000000546_____SRS019910_WUGC_scaffold_57146	Siphoviridae
7000000516_____SRS019161_WUGC_scaffold_30524	Unassigned
3300014522_____Ga0169727_100800	Unassigned
3300014787_____Ga0134384_1002382	Unassigned
7000000516_____SRS019161_WUGC_scaffold_28154	Unassigned
3300008746_____Ga0114084_1000893	Siphoviridae
7000000486_____SRS015264_WUGC_scaffold_3293	Unassigned
3300008512_____Ga0115181_101054	Unassigned
3300007524_____Ga0105481_1000537	Siphoviridae
7000000081_____SRS017307_Baylor_scaffold_6106	Unassigned
REF:Bacilli_gi_418613735-8867-46749	Siphoviridae
7000000333_____SRS050925_LANL_scaffold_4320	Unassigned
3300008129_____Ga0114848_100821	Unassigned
3300008640_____Ga0111422_103087	Unassigned
REF:Bacilli_gi_385818534-1045559-1080296	Siphoviridae
7000000069_____C2613119	Siphoviridae
7000000053_____SRS013215_Baylor_scaffold_1603	Siphoviridae
3300011980_____Ga0119777_1001823	Unassigned
7000000454_____SRS015755_WUGC_scaffold_23323	Myoviridae
7000000515_____SRS049995_LANL_scaffold_606	Unassigned
7000000282_____SRS019685_WUGC_scaffold_54176	Unassigned
3300008746_____Ga0114084_1000262	Siphoviridae
7000000418_____SRS012273_Baylor_scaffold_38722	Unassigned
3300008556_____Ga0111059_100009	Siphoviridae
7000000333_____SRS050925_LANL_scaffold_69168	Unassigned
3300008682_____Ga0111556_1001324	Myoviridae
3300008611_____Ga0111137_1000107	Siphoviridae
3300007097_____Ga0102537_100237	Unclassified
3300014547_____Ga0134415_101628	Unassigned
3300007297_____Ga0104793_100570	Myoviridae
REF:Gammaproteobacteria_gi_554686383	Siphoviridae
3300007123_____Ga0102684_100311	Siphoviridae
3300014792_____Ga0134427_1003094	Unassigned
7000000646_____SRS015960_WUGC_scaffold_32079	Unassigned
3300014570_____Ga0134400_1000647	Siphoviridae
7000000342_____SRS021954_Baylor_scaffold_3855	Myoviridae
7000000352_____C3379511	Siphoviridae
3300007312_____Ga0104941_100558	Myoviridae
3300014952_____Ga0134432_100979	Unassigned
3300007105_____Ga0102630_103427	Unassigned
REF:Bacilli_gi_148986114	Siphoviridae
3300014570_____Ga0134400_1001379	Siphoviridae
REF:Gammaproteobacteria_gi_506940668	Siphoviridae
REF:Gammaproteobacteria_gi_386612163-2814536-2856520	Siphoviridae
3300014512_____Ga0169879_10176	Siphoviridae
REF:Gammaproteobacteria_gi_476380810-771868-846558	Myoviridae
REF:Bacilli_gi_427441627	Siphoviridae
3300011982_____Ga0119773_1000045	Siphoviridae
3300008272_____Ga0111092_1002124	Siphoviridae
3300007125_____Ga0102700_1000519	Myoviridae
3300008138_____Ga0114843_100510	Unassigned
3300014040_____Ga0117811_1000187	Siphoviridae
REF:Gammaproteobacteria_gi_559184906	Unassigned
3300007732_____Ga0105756_100508	Myoviridae
REF:Gammaproteobacteria_gi_419359008-75373-117598	Siphoviridae
3300008482_____Ga0115187_100293	Myoviridae
7000000516_____SRS019161_WUGC_scaffold_66798	Myoviridae
7000000087_____C2382976	Unassigned
3300007065_____Ga0102727_100135	Myoviridae
3300014807_____Ga0134439_1001077	Unassigned
REF:Gammaproteobacteria_gi_222154829-2736084-2769214	Myoviridae
7000000735_____SRS015190_WUGC_scaffold_10811	Unassigned
3300003118_____Ga0052233_105285	Siphoviridae
3300008634_____Ga0111369_1000096	Siphoviridae
3300008490_____Ga0115197_1003891	Siphoviridae
3300007714_____Ga0105661_1001075	Unassigned
3300007657_____Ga0105536_101443	Unassigned
3300008089_____Ga0104978_1003939	Unassigned
7000000100_____SRS018817_WUGC_scaffold_29062	Unassigned
7000000531_____SRS049959_WUGC_scaffold_59786	Unassigned
7000000609_____SRS056519_LANL_scaffold_18875	Unassigned
3300008705_____Ga0113869_1002288	Unassigned
3300007531_____Ga0105502_1002071	Unassigned
REF:Gammaproteobacteria_gi_476380552-69-10752	Siphoviridae
3300008604_____Ga0111094_100535	Unassigned
7000000333_____SRS050925_LANL_scaffold_66715	Myoviridae
7000000063_____SRS015057_WUGC_scaffold_50009	Unassigned
3300006746_____Ga0101796_101143	Unassigned
7000000490_____C1877215	Unassigned
7000000193_____SRS048870_WUGC_scaffold_49311	Unassigned
3300007043_____Ga0102536_101145	Siphoviridae
3300007361_____Ga0104787_100074	Siphoviridae
3300007975_____Ga0114169_100214	Siphoviridae
3300008676_____Ga0111520_101175	Unassigned
3300008100_____Ga0114174_100121	Siphoviridae
7000000332_____SRS015133_WUGC_scaffold_42852	Unassigned
3300008461_____Ga0115195_101128	Unassigned
7000000111_____SRS019601_WUGC_scaffold_27833	Siphoviridae
7000000380_____SRS015663_WUGC_scaffold_47096	Unassigned
3300007853_____Ga0114093_100475	Myoviridae
2149837022_____STU__NODE_2348_len_11881_cov_26_103022	Unassigned
7000000296_____C1827385	Unassigned
3300007531_____Ga0105502_1001216	Siphoviridae
7000000460_____SRS051031_LANL_scaffold_37476	Myoviridae
2149837021_____STU__NODE_5252_len_24110_cov_58_361385	Unassigned
REF:643677412_____643677468	Myoviridae
2149837022_____STU__NODE_17536_len_5288_cov_24_103441	Unassigned
7000000695_____SRS049900_LANL_scaffold_13347	Unassigned
3300014934_____Ga0169773_101793	Unassigned
REF:Clostridia_gi_544967458-49-54192	Myoviridae
7000000516_____SRS019161_WUGC_scaffold_67209	Unassigned
7000000232_____SRS015578_WUGC_scaffold_50160	Myoviridae
3300014558_____Ga0134417_100528	Podoviridae
3300006255_____Ga0099353_1002952	Unassigned
3300006257_____Ga0099346_100670	Unassigned
3300006464_____Ga0100221_1001193	Unassigned
3300008744_____Ga0114025_1002437	Unassigned
3300008326_____Ga0115311_100248	Siphoviridae
REF:Gammaproteobacteria_gi_545247707-1312851-1353464	Podoviridae
3300008715_____Ga0115609_1000102	Myoviridae
REF:Gammaproteobacteria_gi_419255629	Siphoviridae
3300007717_____Ga0105662_100751	Unassigned
REF:Bacilli_gi_452727314	Siphoviridae
REF:Gammaproteobacteria_gi_301033810-210-16258	Siphoviridae
3300014788_____Ga0134381_1000391	Siphoviridae
3300008081_____Ga0113559_102592	Unassigned
7000000464_____SRS077730_LANL_scaffold_21719	Siphoviridae
7000000317_____C2701957	Siphoviridae
3300006525_____Ga0101027_104347	Unassigned
3300014783_____Ga0134390_102946	Unassigned
3300008383_____Ga0114870_102116	Unassigned
7000000464_____SRS077730_LANL_scaffold_24784	Siphoviridae
7000000112_____C3416207	Unassigned
REF:2595698882_____2595727864	Herelleviridae
7000000444_____SRS063985_LANL_scaffold_6053	Unassigned
REF:Gammaproteobacteria_gi_545165330-100425-158034	Siphoviridae
7000000678_____C703140	Siphoviridae
3300008080_____Ga0105957_100392	Myoviridae
3300014025_____Ga0119800_101058	Siphoviridae
7000000460_____SRS051031_LANL_scaffold_21043	Siphoviridae
3300014520_____Ga0169862_10792	Unassigned
3300007298_____Ga0104838_101754	Siphoviridae
7000000577_____SRS022625_Baylor_scaffold_11694	Siphoviridae
7000000158_____SRS014979_WUGC_scaffold_4882	Unassigned
3300008149_____Ga0114293_101126	Podoviridae
3300014769_____Ga0134404_101375	Unassigned
3300011982_____Ga0119773_1000575	Siphoviridae
7000000659_____C5547216	Unassigned
3300008722_____Ga0113880_1002208	Unassigned
7000000665_____SRS016037_WUGC_scaffold_42745	Siphoviridae
7000000516_____SRS019161_WUGC_scaffold_65792	Unassigned
3300007657_____Ga0105536_101254	Siphoviridae
3300007100_____Ga0102544_100899	Siphoviridae
REF:Gammaproteobacteria_gi_545236342-518138-547168	Siphoviridae
3300007312_____Ga0104941_102373	Unassigned
3300007358_____Ga0104765_102654	Unassigned
REF:Gammaproteobacteria_gi_545145724	Myoviridae
7000000445_____SRS045262_WUGC_scaffold_13616	Unassigned
7000000111_____SRS019601_WUGC_scaffold_47911	Siphoviridae
7000000043_____C585625	Siphoviridae
3300007105_____Ga0102630_102255	Unassigned
3300008299_____Ga0114868_1002295	Unclassified
3300008728_____Ga0115675_103475	Unassigned
7000000587_____C751385	Siphoviridae
3300008640_____Ga0111422_100283	Siphoviridae
REF:Gammaproteobacteria_gi_419284855	Siphoviridae
7000000262_____SRS047044_WUGC_scaffold_19693	Unassigned
3300006257_____Ga0099346_100527	Siphoviridae
2149837020_____STU__NODE_3840_len_4989_cov_8_704750	Unassigned
3300008103_____Ga0114180_100189	Siphoviridae
7000000203_____SRS024441_LANL_scaffold_25925	Unassigned
2149837021_____STU__NODE_3812_len_10045_cov_255_572922	Unassigned
REF:Clostridia_gi_545050421	Siphoviridae
REF:Bacilli_gi_510998441	Unassigned
7000000464_____C1469370	Siphoviridae
3300008278_____Ga0114262_100209	Unassigned
3300008472_____Ga0115373_1000750	Unassigned
3300006258_____Ga0099398_100784	Siphoviridae
7000000193_____SRS048870_WUGC_scaffold_52150	Unassigned
7000000646_____SRS015960_WUGC_scaffold_8077	Myoviridae
3300008268_____Ga0111491_1000108	Myoviridae
3300008129_____Ga0114848_100202	Siphoviridae
7000000403_____SRS024388_LANL_scaffold_16667	Podoviridae
3300014555_____Ga0134422_100204	Siphoviridae
3300007222_____Ga0104061_100722	Siphoviridae
7000000190_____SRS018337_Baylor_scaffold_22559	Unassigned
7000000296_____C1830658	Unassigned
3300014096_____Ga0134352_100165	Siphoviridae
REF:Gammaproteobacteria_gi_545144626	Siphoviridae
REF:Bacilli_gi_481026597-47782-79843	Siphoviridae
3300007969_____Ga0114312_100717	Unassigned
7000000351_____SRS047219_WUGC_scaffold_32041	Unassigned
REF:Gammaproteobacteria_gi_420379631	Myoviridae
3300014916_____Ga0169762_100318	Siphoviridae
3300014566_____Ga0134372_1001640	Myoviridae
7000000320_____SRS063040_Baylor_scaffold_59506	Siphoviridae
3300008360_____Ga0114875_1001989	Myoviridae
3300008278_____Ga0114262_100414	Myoviridae
7000000298_____C2513165	Unassigned
3300014570_____Ga0134400_1002321	Unassigned
7000000087_____C2385128	Siphoviridae
7000000213_____SRS011405_WUGC_scaffold_24095	Siphoviridae
7000000112_____SRS011302_Baylor_scaffold_17298	Unassigned
3300008060_____Ga0114177_102515	Myoviridae
3300006463_____Ga0100176_1001861	Unassigned
7000000192_____SRS017821_Baylor_scaffold_16605	Unassigned
7000000071_____SRS065504_LANL_scaffold_21501	Siphoviridae
7000000675_____C1219517	Unassigned
7000000665_____SRS016037_WUGC_scaffold_32029	Siphoviridae
3300008301_____Ga0114871_100467	Unassigned
3300008133_____Ga0111365_100274	Siphoviridae
3300007208_____Ga0103291_103837	Unassigned
7000000661_____C1906174	Unassigned
3300008421_____Ga0115417_101306	Unassigned
3300006262_____Ga0099523_1000320	Siphoviridae
7000000295_____SRS019219_WUGC_scaffold_73080	Siphoviridae
3300014539_____Ga0169882_100712	Siphoviridae
3300011982_____Ga0119773_1002565	Unassigned
3300007802_____Ga0105667_102139	Unassigned
3300014766_____Ga0134337_100701	Siphoviridae
3300014290_____Ga0134363_100078	Siphoviridae
7000000187_____SRS022609_Baylor_scaffold_91624	Unassigned
3300014560_____Ga0134394_100344	Myoviridae
REF:Gammaproteobacteria_gi_545157141	Unassigned
3300011982_____Ga0119773_1001751	Unassigned
7000000503_____SRS053603_LANL_scaffold_5006	Siphoviridae
7000000191_____C3073099	Unassigned
7000000239_____SRS013951_WUGC_scaffold_6484	Unassigned
3300014140_____Ga0134344_1000099	Siphoviridae
3300008100_____Ga0114174_100250	Siphoviridae
3300006320_____Ga0099576_1000393	Unassigned
REF:Clostridia_gi_355632064-60118-93388	Myoviridae
3300007797_____Ga0105663_101840	Unassigned
7000000071_____SRS065504_LANL_scaffold_52830	Unassigned
3300011981_____Ga0119778_1001404	Unassigned
7000000335_____SRS015369_Baylor_scaffold_17013	Myoviridae
2124908013_____t300_5588908	Siphoviridae
3300008672_____Ga0111519_102958	Unassigned
3300007796_____Ga0105889_101735	Unassigned
7000000192_____SRS017821_Baylor_scaffold_2810	Unassigned
3300008547_____Ga0111055_100413	Siphoviridae
REF:Gammaproteobacteria_gi_417085157-93955-126014	Myoviridae
REF:638276869_____638276855	Siphoviridae
7000000022_____SRS011452_WUGC_scaffold_169	Unassigned
3300008737_____Ga0113999_100149	Siphoviridae
7000000440_____SRS015797_WUGC_scaffold_7104	Siphoviridae
REF:2700989088_____2700998888	Myoviridae
3300008132_____Ga0111230_1002369	Siphoviridae
3300007805_____Ga0105637_100254	Siphoviridae
3300007314_____Ga0104968_100215	Unassigned
7000000333_____SRS050925_LANL_scaffold_68402	Unassigned
3300008688_____Ga0111559_1000100	Myoviridae
REF:Gammaproteobacteria_gi_510914246-234410-248578	Myoviridae
REF:Gammaproteobacteria_gi_476382231-11961-44723	Myoviridae
7000000455_____C5192576	Siphoviridae
7000000188_____SRS053398_LANL_scaffold_30757	Unassigned
3300008716_____Ga0113874_103431	Unassigned
3300008268_____Ga0111491_1000620	Unassigned
3300014703_____Ga0134387_100270	Myoviridae
7000000045_____SRS013687_Baylor_scaffold_39059	Siphoviridae
7000000587_____SRS023971_Baylor_scaffold_1427	Siphoviridae
7000000272_____SRS016203_WUGC_scaffold_2604	Unassigned
REF:Gammaproteobacteria_gi_417193850	Myoviridae
7000000155_____SRS020862_Baylor_scaffold_2431	Unassigned
3300008283_____Ga0110914_104213	Unassigned
3300008482_____Ga0115187_100275	Siphoviridae
REF:Gammaproteobacteria_gi_420016895-6525-25379	Siphoviridae
7000000302_____SRS023914_Baylor_scaffold_34303	Unassigned
7000000171_____SRS052697_LANL_scaffold_75594	Unassigned
3300007659_____Ga0105537_100388	Siphoviridae
REF:Gammaproteobacteria_gi_545252614-594603-636012	Podoviridae
7000000038_____C4272040	Siphoviridae
3300007995_____Ga0111049_100107	Siphoviridae
3300006250_____Ga0099391_100402	Siphoviridae
REF:Gammaproteobacteria_gi_485886401	Myoviridae
3300014757_____Ga0134375_100251	Siphoviridae
7000000032_____C3921756	Myoviridae
3300008058_____Ga0114167_100909	Unassigned
7000000306_____SRS043001_WUGC_scaffold_3639	Siphoviridae
3300008676_____Ga0111520_100598	Siphoviridae
3300008523_____Ga0115231_1003395	Unassigned
3300008733_____Ga0115617_101582	Siphoviridae
3300008360_____Ga0114875_1000708	Siphoviridae
3300014794_____Ga0134448_1001968	Unassigned
3300007305_____Ga0104872_101887	Myoviridae
2149837018_____STU__NODE_2769_len_5878_cov_15_845185	Unassigned
REF:Gammaproteobacteria_gi_440768940-27350-53475	Myoviridae
7000000736_____SRS014235_WUGC_scaffold_9343	Unassigned
7000000425_____C3134254	Unassigned
7000000256_____C191952	Siphoviridae
3300006312_____Ga0099626_102153	Unassigned
REF:Gammaproteobacteria_gi_422364215-4876-18544	Siphoviridae
7000000403_____SRS024388_LANL_scaffold_79	Unassigned
3300014949_____Ga0134402_100200	Unclassified
REF:Gammaproteobacteria_gi_485885232	Siphoviridae
3300014564_____Ga0169885_101308	Siphoviridae
REF:Gammaproteobacteria_gi_429923158-69692-112175	Siphoviridae
3300008482_____Ga0115187_103164	Unassigned
7000000038_____C4277657	Unassigned
7000000433_____SRS050752_LANL_scaffold_40553	Myoviridae
3300008730_____Ga0113886_1000378	Siphoviridae
3300008739_____Ga0114021_101057	Siphoviridae
REF:Gammaproteobacteria_gi_545138857	Unassigned
3300014290_____Ga0134363_100110	Myoviridae
REF:Clostridia_gi_224486038	Unassigned
REF:Gammaproteobacteria_gi_421830262	Siphoviridae
REF:Gammaproteobacteria_gi_545295392-129076-169628	Siphoviridae
7000000417_____SRS011239_Baylor_scaffold_14910	Unassigned
3300006464_____Ga0100221_1002397	Unassigned
7000000484_____SRS016018_WUGC_scaffold_1642	Siphoviridae
7000000370_____SRS017191_Baylor_scaffold_9720	Unassigned
7000000713_____SRS024355_LANL_scaffold_58475	Siphoviridae
7000000333_____SRS050925_LANL_scaffold_26464	Myoviridae
3300008149_____Ga0114293_100580	Siphoviridae
3300014566_____Ga0134372_1001182	Siphoviridae
3300006253_____Ga0099372_1000629	Myoviridae
3300007797_____Ga0105663_100167	Podoviridae
7000000354_____SRS015985_WUGC_scaffold_30229	Siphoviridae
3300008565_____Ga0111061_1001935	Unassigned
REF:Gammaproteobacteria_gi_485831174	Myoviridae
3300008520_____Ga0111044_102634	Unassigned
3300014803_____Ga0134430_1002263	Unassigned
3300014625_____Ga0134321_100246	Siphoviridae
3300007853_____Ga0114093_101431	Unassigned
3300007109_____Ga0102633_102322	Siphoviridae
3300008345_____Ga0115409_100866	Myoviridae
3300008138_____Ga0114843_100293	Unassigned
7000000628_____SRS015782_WUGC_scaffold_2343	Unassigned
3300014778_____Ga0134408_100921	Siphoviridae
REF:Gammaproteobacteria_gi_485854294	Unassigned
7000000403_____SRS024388_LANL_scaffold_16688	Unassigned
3300007297_____Ga0104793_100348	Siphoviridae
3300014963_____Ga0134523_1002339	Siphoviridae
3300008680_____Ga0111555_1005171	Unassigned
3300007297_____Ga0104793_103040	Unassigned
7000000093_____SRS022137_LANL_scaffold_28096	Unassigned
3300014950_____Ga0169861_100865	Unassigned
7000000628_____SRS015782_WUGC_scaffold_41992	Unassigned
7000000271_____SRS053335_LANL_scaffold_31450	Siphoviridae
REF:Gammaproteobacteria_gi_415821325-88988-112707	Siphoviridae
3300014946_____Ga0169857_101805	Unassigned
3300007801_____Ga0105807_100257	Siphoviridae
3300014955_____Ga0134561_1000212	Siphoviridae
3300012328_____Ga0118049_100055	Siphoviridae
7000000628_____SRS015782_WUGC_scaffold_19621	Unassigned
3300013749_____Ga0119799_101029	Siphoviridae
7000000563_____SRS014124_WUGC_scaffold_3118	Siphoviridae
7000000570_____SRS051882_Baylor_scaffold_11648	Unassigned
3300013731_____Ga0118326_100004	Siphoviridae
3300007742_____Ga0105758_1001006	Siphoviridae
REF:Gammaproteobacteria_gi_553729057	Siphoviridae
3300007497_____Ga0104979_100815	Unassigned
REF:Gammaproteobacteria_gi_419044210	Siphoviridae
REF:Gammaproteobacteria_gi_555592227-102-19687	Myoviridae
7000000100_____SRS018817_WUGC_scaffold_5987	Unassigned
REF:Gammaproteobacteria_gi_293411859	Siphoviridae
3300014806_____Ga0134388_1003456	Unassigned
3300008496_____Ga0115078_100603	Unassigned
7000000112_____SRS011302_Baylor_scaffold_15206	Unassigned
7000000036_____SRS049164_WUGC_scaffold_5452	Siphoviridae
3300014798_____Ga0134382_1000643	Siphoviridae
3300007298_____Ga0104838_100338	Siphoviridae
3300007783_____Ga0105777_100991	Siphoviridae
3300007742_____Ga0105758_1002844	Unassigned
7000000389_____SRS017439_Baylor_scaffold_45813	Unassigned
3300014761_____Ga0134438_100232	Siphoviridae
3300007728_____Ga0105754_1000159	Unassigned
3300014545_____Ga0134392_100794	Unassigned
REF:Clostridia_gi_307563231-42424-87955	Siphoviridae
3300014893_____Ga0169843_10056	Unassigned
2149837024_____STU__NODE_1736_len_9439_cov_13_859413	Siphoviridae
7000000352_____SRS014923_WUGC_scaffold_8449	Unassigned
7000000061_____SRS014888_WUGC_scaffold_21290	Unassigned
REF:Gammaproteobacteria_gi_487552953-23004-51421	Podoviridae
3300007853_____Ga0114093_100495	Siphoviridae
3300007797_____Ga0105663_103821	Unassigned
7000000178_____SRS017247_LANL_scaffold_14307	Myoviridae
3300007362_____Ga0104788_100195	Podoviridae
REF:Gammaproteobacteria_gi_550552147	Unassigned
7000000171_____SRS052697_LANL_scaffold_75585	Myoviridae
7000000531_____SRS049959_WUGC_scaffold_2163	Unassigned
7000000734_____SRS016533_Baylor_scaffold_6370	Unassigned
7000000706_____C2045068	Unassigned
7000000437_____SRS013947_WUGC_scaffold_1304	Unassigned
REF:Bacilli_gi_116628683-612264-680268	Siphoviridae
7000000584_____SRS049318_LANL_scaffold_57655	Myoviridae
3300007298_____Ga0104838_100558	Siphoviridae
3300014797_____Ga0134414_1000272	Siphoviridae
3300014109_____Ga0134347_1001131	Unassigned
7000000239_____SRS013951_WUGC_scaffold_67893	Siphoviridae
3300014793_____Ga0134407_1001892	Unassigned
7000000484_____SRS016018_WUGC_scaffold_13085	Unassigned
7000000094_____SRS024549_LANL_scaffold_4916	Unassigned
3300008571_____Ga0111077_101444	Siphoviridae
7000000397_____SRS011586_WUGC_scaffold_935	Unassigned
3300007123_____Ga0102684_100100	Siphoviridae
3300006476_____Ga0100233_100676	Siphoviridae
7000000071_____SRS065504_LANL_scaffold_13796	Unassigned
3300007666_____Ga0105543_1000174	Siphoviridae
3300003118_____Ga0052233_101340	Unassigned
3300007098_____Ga0102540_101653	Unassigned
7000000479_____SRS015803_WUGC_scaffold_18371	Unassigned
3300007360_____Ga0104766_1002420	Unassigned
3300007362_____Ga0104788_103888	Unassigned
7000000045_____SRS013687_Baylor_scaffold_44731	Siphoviridae
REF:Gammaproteobacteria_gi_416318398	Siphoviridae
3300014824_____Ga0134492_1002012	Siphoviridae
3300008099_____Ga0114261_100046	Podoviridae
3300007793_____Ga0105888_101646	Unassigned
3300007361_____Ga0104787_103268	Unassigned
REF:Gammaproteobacteria_gi_418044387	Myoviridae
REF:Bacilli_gi_390630674	Siphoviridae
3300008733_____Ga0115617_100381	Siphoviridae
3300008383_____Ga0114870_100980	Unassigned
3300013903_____Ga0117802_1000857	Unassigned
3300008126_____Ga0114844_1000465	Myoviridae
3300008077_____Ga0105964_1001766	Myoviridae
7000000386_____C2316689	Unassigned
3300014806_____Ga0134388_1003411	Unassigned
3300008281_____Ga0113996_1001556	Unassigned
7000000274_____C2369061	Unassigned
7000000342_____SRS021954_Baylor_scaffold_56377	Siphoviridae
3300008306_____Ga0115184_1000057	Unassigned
7000000040_____SRS043411_WUGC_scaffold_20423	Siphoviridae
3300008081_____Ga0113559_103343	Unassigned
7000000585_____C20416963	Unassigned
REF:Bacilli_gi_251833322	Siphoviridae
3300007853_____Ga0114093_100637	Siphoviridae
7000000345_____SRS015921_WUGC_scaffold_11027	Siphoviridae
REF:Gammaproteobacteria_gi_485946473-0-10550	Unassigned
3300014537_____Ga0134397_100107	Myoviridae
3300003140_____Ga0051081_1012479	Siphoviridae
7000000178_____SRS017247_LANL_scaffold_15919	Unassigned
7000000736_____SRS014235_WUGC_scaffold_59974	Unassigned
7000000204_____SRS024598_LANL_scaffold_1970	Unassigned
3300006564_____Ga0100366_101584	Siphoviridae
3300014785_____Ga0134507_1000499	Siphoviridae
7000000461_____SRS045127_LANL_scaffold_40384	Unassigned
3300008607_____Ga0111136_100008	Myoviridae
3300007924_____Ga0113552_101068	Myoviridae
3300006748_____Ga0101800_102503	Unassigned
3300007524_____Ga0105481_1000290	Siphoviridae
3300014794_____Ga0134448_1002017	Unassigned
3300007530_____Ga0104842_100798	Siphoviridae
7000000628_____SRS015782_WUGC_scaffold_39784	Unassigned
7000000300_____SRS043701_LANL_scaffold_14185	Unassigned
3300008750_____Ga0114087_100449	Siphoviridae
7000000388_____SRS020856_Baylor_scaffold_44611	Unassigned
7000000191_____C3074075	Myoviridae
3300008515_____Ga0115189_1002016	Unassigned
3300008142_____Ga0114286_1005856	Unassigned
3300014131_____Ga0134339_100331	Unassigned
7000000073_____C2864203	Myoviridae
3300008147_____Ga0114367_102777	Unassigned
3300014532_____Ga0169737_100754	Unassigned
REF:Gammaproteobacteria_gi_545298285-750433-782227	Myoviridae
2149837021_____STU__NODE_667_len_6928_cov_273_198456	Unassigned
3300006247_____Ga0099374_1000006	Myoviridae
REF:Clostridia_gi_373121127-22643-57257	Siphoviridae
3300006464_____Ga0100221_1000470	Unassigned
7000000665_____SRS016037_WUGC_scaffold_44201	Siphoviridae
3300008733_____Ga0115617_100271	Siphoviridae
REF:Gammaproteobacteria_gi_487633254	Siphoviridae
7000000492_____SRS048164_WUGC_scaffold_12104	Siphoviridae
3300008132_____Ga0111230_1003735	Siphoviridae
3300007662_____Ga0105539_100219	Unassigned
REF:Gammaproteobacteria_gi_424109299	Siphoviridae
7000000740_____SRS064276_LANL_scaffold_14923	Siphoviridae
3300007527_____Ga0105486_1001704	Unassigned
REF:Bacilli_gi_545645907	Siphoviridae
7000000696_____C2379742	Siphoviridae
3300007669_____Ga0105546_101946	Siphoviridae
3300014928_____Ga0134568_100286	Siphoviridae
7000000696_____SRS024637_LANL_scaffold_31227	Unassigned
7000000232_____SRS015578_WUGC_scaffold_46136	Unassigned
3300008405_____Ga0115221_1001481	Unassigned
REF:Gammaproteobacteria_gi_510914502-0-27384	Siphoviridae
7000000604_____SRS019894_WUGC_scaffold_46443	Unassigned
7000000334_____SRS015217_WUGC_scaffold_13989	Siphoviridae
3300006568_____Ga0100215_101530	Unassigned
3300008734_____Ga0113998_100924	Unassigned
3300008639_____Ga0115685_1003076	Unassigned
3300008455_____Ga0115313_100430	Siphoviridae
3300008607_____Ga0111136_101988	Unassigned
3300007358_____Ga0104765_103830	Unassigned
7000000188_____SRS053398_LANL_scaffold_21802	Siphoviridae
7000000006_____SRS054956_LANL_scaffold_31156	Myoviridae
REF:Gammaproteobacteria_gi_545142398	Siphoviridae
3300007361_____Ga0104787_101705	Siphoviridae
7000000370_____SRS017191_Baylor_scaffold_18873	Unassigned
3300007210_____Ga0103359_103401	Unassigned
3300014749_____Ga0169785_101213	Unassigned
7000000698_____SRS024318_LANL_scaffold_77750	Unassigned
7000000429_____C2071031	Unassigned
3300008091_____Ga0105975_100613	Unassigned
3300008599_____Ga0111091_100214	Myoviridae
3300008404_____Ga0115185_102188	Myoviridae
REF:Negativicutes_gi_548327455-28990-48298	Siphoviridae
REF:Gammaproteobacteria_gi_487682400	Siphoviridae
7000000191_____C3073005	Unassigned
7000000100_____SRS018817_WUGC_scaffold_11911	Unassigned
3300014565_____Ga0169881_101437	Siphoviridae
3300008672_____Ga0111519_101894	Unassigned
3300008494_____Ga0114892_100053	Siphoviridae
7000000271_____SRS053335_LANL_scaffold_3985	Unassigned
3300007356_____Ga0104763_101855	Myoviridae
2149837023_____STU__NODE_8134_len_11619_cov_23_406748	Siphoviridae
REF:Gammaproteobacteria_gi_545289369-273016-275209	Unassigned
7000000516_____SRS019161_WUGC_scaffold_67256	Myoviridae
3300014521_____Ga0169725_100570	Unassigned
3300006260_____Ga0099518_100374	Siphoviridae
3300008722_____Ga0113880_1003748	Siphoviridae
REF:Gammaproteobacteria_gi_417585741	Myoviridae
7000000429_____SRS045645_Baylor_scaffold_18668	Siphoviridae
3300014528_____Ga0169870_100351	Myoviridae
7000000531_____C3986356	Unassigned
7000000421_____SRS043663_LANL_scaffold_10213	Myoviridae
7000000145_____SRS050422_LANL_scaffold_90686	Siphoviridae
3300008733_____Ga0115617_100308	Myoviridae
3300008672_____Ga0111519_102016	Unassigned
REF:Gammaproteobacteria_gi_476381445-56-12643	Unassigned
3300014767_____Ga0134506_100067	Siphoviridae
3300014537_____Ga0134397_101714	Unassigned
3300008599_____Ga0111091_100348	Myoviridae
3300013940_____Ga0117807_1001582	Unassigned
7000000516_____SRS019161_WUGC_scaffold_11108	Unassigned
3300014747_____Ga0169774_100390	Unassigned
7000000511_____SRS018591_WUGC_scaffold_33991	Siphoviridae
7000000219_____SRS043018_WUGC_scaffold_26816	Unassigned
7000000081_____SRS017307_Baylor_scaffold_33368	Siphoviridae
7000000032_____C3923210	Unassigned
3300007789_____Ga0105762_100085	Myoviridae
3300014573_____Ga0134423_1001055	Unassigned
3300014547_____Ga0134415_101352	Myoviridae
7000000633_____SRS015065_WUGC_scaffold_42997	Unassigned
7000000320_____SRS063040_Baylor_scaffold_58986	Siphoviridae
7000000475_____SRS020328_Baylor_scaffold_36438	Siphoviridae
REF:Gammaproteobacteria_gi_487359072-182447-227299	Myoviridae
3300008075_____Ga0114853_100278	Siphoviridae
3300006258_____Ga0099398_100248	Myoviridae
7000000348_____SRS017701_Baylor_scaffold_1019	Unassigned
3300007657_____Ga0105536_104249	Unassigned
3300007123_____Ga0102684_100160	Myoviridae
7000000262_____SRS047044_WUGC_scaffold_30445	Unassigned
7000000073_____SRS021496_Baylor_scaffold_17633	Unassigned
3300007098_____Ga0102540_100146	Myoviridae
3300007128_____Ga0102725_100137	Siphoviridae
3300008080_____Ga0105957_100477	Siphoviridae
7000000111_____SRS019601_WUGC_scaffold_6393	Unassigned
3300014797_____Ga0134414_1002261	Unassigned
3300008739_____Ga0114021_100211	Siphoviridae
REF:Gammaproteobacteria_gi_417628169	Siphoviridae
3300014971_____Ga0134442_1001030	Unassigned
REF:641201231_____641201021	Siphoviridae
7000000633_____SRS015065_WUGC_scaffold_21494	Siphoviridae
7000000380_____SRS015663_WUGC_scaffold_34586	Unassigned
7000000246_____SRS078176_LANL_scaffold_2064	Unassigned
3300008715_____Ga0115609_1000534	Unclassified
REF:Clostridia_gi_544997289	Unassigned
3300014941_____Ga0134385_100544	Myoviridae
3300006523_____Ga0101039_101122	Unassigned
3300007339_____Ga0104971_100977	Siphoviridae
REF:Clostridia_gi_544963951	Unassigned
3300007888_____Ga0111236_100007	Siphoviridae
3300007167_____Ga0102715_1000047	Myoviridae
3300006545_____Ga0101078_100140	Siphoviridae
7000000289_____SRS024331_LANL_scaffold_37860	Unassigned
3300014963_____Ga0134523_1011178	Unassigned
REF:Gammaproteobacteria_gi_523677723	Siphoviridae
7000000503_____SRS053603_LANL_scaffold_79148	Siphoviridae
7000000498_____SRS017521_Baylor_scaffold_15469	Unassigned
REF:Gammaproteobacteria_gi_421815912	Siphoviridae
REF:Gammaproteobacteria_gi_476381252-1404360-1434619	Myoviridae
3300008755_____Ga0114091_102277	Unassigned
3300008268_____Ga0111491_1000219	Siphoviridae
3300007977_____Ga0111542_100046	Siphoviridae
7000000515_____C2631039	Unassigned
3300006739_____Ga0101793_100068	Unassigned
7000000532_____SRS011529_WUGC_scaffold_31722	Unassigned
7000000320_____SRS063040_Baylor_scaffold_39114	Siphoviridae
7000000057_____SRS013818_Baylor_scaffold_65278	Myoviridae
REF:Bacilli_gi_544949633	Siphoviridae
7000000239_____SRS013951_WUGC_scaffold_69017	Siphoviridae
REF:Gammaproteobacteria_gi_417164892	Podoviridae
7000000628_____SRS015782_WUGC_scaffold_8306	Siphoviridae
3300007798_____Ga0105755_102148	Unassigned
3300007669_____Ga0105546_102049	Siphoviridae
7000000071_____SRS065504_LANL_scaffold_1811	Myoviridae
REF:Gammaproteobacteria_gi_420083302-6468-25320	Siphoviridae
3300014109_____Ga0134347_1000244	Siphoviridae
7000000431_____SRS013158_Baylor_scaffold_11678	Unassigned
3300008733_____Ga0115617_102112	Siphoviridae
7000000745_____C5960577	Unassigned
7000000243_____C4025750	Siphoviridae
2065487000_____bke_il_velvet_contig_1109	Myoviridae
7000000252_____C2209030	Unassigned
7000000571_____SRS017713_Baylor_scaffold_29226	Unassigned
3300008731_____Ga0115687_10083	Podoviridae
3300008620_____Ga0111272_101390	Unassigned
REF:Gammaproteobacteria_gi_490362997	Siphoviridae
7000000664_____C929790	Unassigned
7000000570_____SRS051882_Baylor_scaffold_31723	Myoviridae
REF:Gammaproteobacteria_gi_452719838-668063-709859	Siphoviridae
3300014917_____Ga0169823_100298	Siphoviridae
3300006979_____Ga0102701_100111	Unassigned
7000000444_____SRS063985_LANL_scaffold_27486	Unassigned
7000000061_____C3108093	Unassigned
7000000011_____SRS053214_LANL_scaffold_482	Siphoviridae
3300008142_____Ga0114286_1004239	Siphoviridae
3300007339_____Ga0104971_103755	Unassigned
3300014935_____Ga0169825_100561	Siphoviridae
REF:Bacilli_gi_191636824-1043463-1078200	Siphoviridae
7000000071_____SRS065504_LANL_scaffold_56224	Unassigned
2149837021_____STU__NODE_15405_len_13782_cov_14_324626	Unassigned
7000000366_____SRS065278_LANL_scaffold_14162	Unassigned
7000000460_____SRS051031_LANL_scaffold_8635	Unassigned
3300014798_____Ga0134382_1000388	Siphoviridae
3300014537_____Ga0134397_100086	Podoviridae
3300014572_____Ga0134457_1000579	Unassigned
REF:Bacilli_gi_502174871-1518129-1558706	Siphoviridae
3300007714_____Ga0105661_1003319	Unassigned
3300008148_____Ga0114323_1000059	Siphoviridae
3300006502_____Ga0100528_100759	Siphoviridae
7000000394_____SRS019607_WUGC_scaffold_55151	Unassigned
7000000563_____SRS014124_WUGC_scaffold_26600	Unassigned
3300007991_____Ga0105643_101039	Myoviridae
REF:Gammaproteobacteria_gi_476381274-357585-383687	Siphoviridae
7000000462_____SRS012279_Baylor_scaffold_63110	Siphoviridae
3300014545_____Ga0134392_101427	Unassigned
3300007125_____Ga0102700_1000505	Myoviridae
REF:Gammaproteobacteria_gi_544388862-4251415-4283570	Myoviridae
3300014556_____Ga0134403_100385	Siphoviridae
3300007107_____Ga0102632_1002391	Unassigned
7000000128_____SRS050244_LANL_scaffold_86790	Siphoviridae
REF:Gammaproteobacteria_gi_419267249	Unassigned
3300008361_____Ga0115082_101767	Siphoviridae
7000000633_____SRS015065_WUGC_scaffold_42836	Unassigned
3300014757_____Ga0134375_100725	Myoviridae
3300008058_____Ga0114167_101298	Unassigned
7000000425_____C3134518	Unassigned
REF:Gammaproteobacteria_gi_424137796-1376-14609	Myoviridae
7000000258_____C5292127	Unassigned
REF:Gammaproteobacteria_gi_419379795	Myoviridae
7000000650_____SRS016746_Baylor_scaffold_9887	Siphoviridae
7000000289_____SRS024331_LANL_scaffold_17859	Unassigned
3300008520_____Ga0111044_101662	Unassigned
REF:Gammaproteobacteria_gi_419070005-56185-68198	Unassigned
3300014552_____Ga0134450_100988	Unassigned
7000000461_____SRS045127_LANL_scaffold_25178	Siphoviridae
7000000389_____SRS017439_Baylor_scaffold_5228	Unassigned
7000000503_____SRS053603_LANL_scaffold_8856	Unassigned
7000000191_____C3074225	Unassigned
7000000243_____C4025014	Unassigned
REF:Gammaproteobacteria_gi_510929138-1118952-1151103	Myoviridae
3300014750_____Ga0134554_100570	Unassigned
7000000712_____SRS057478_LANL_scaffold_26945	Siphoviridae
3300007932_____Ga0113995_100404	Siphoviridae
7000000628_____C3504561	Siphoviridae
7000000403_____C1508636	Unassigned
3300007659_____Ga0105537_100469	Unassigned
7000000736_____SRS014235_WUGC_scaffold_70788	Siphoviridae
3300006463_____Ga0100176_1000984	Myoviridae
7000000045_____SRS013687_Baylor_scaffold_32297	Myoviridae
7000000192_____C2498674	Unassigned
3300008101_____Ga0114024_101058	Siphoviridae
7000000579_____SRS017103_Baylor_scaffold_9417	Unassigned
REF:Gammaproteobacteria_gi_556511421	Myoviridae
7000000433_____SRS050752_LANL_scaffold_34713	Unassigned
3300014546_____Ga0134410_100838	Unassigned
3300008154_____Ga0114321_1002558	Unassigned
REF:2700989069_____2700998852	Myoviridae
7000000247_____SRS063999_LANL_scaffold_93224	Unassigned
REF:Gammaproteobacteria_gi_566137562	Siphoviridae
3300006977_____Ga0102675_10044	Siphoviridae
7000000628_____SRS015782_WUGC_scaffold_36862	Unassigned
7000000006_____SRS054956_LANL_scaffold_36467	Siphoviridae
3300007524_____Ga0105481_1000550	Myoviridae
7000000112_____SRS011302_Baylor_scaffold_23614	Siphoviridae
3300014540_____Ga0134446_100301	Siphoviridae
3300008057_____Ga0114096_100044	Siphoviridae
REF:Gammaproteobacteria_gi_545168321-300575-348840	Podoviridae
3300007124_____Ga0102685_101764	Unassigned
REF:Gammaproteobacteria_gi_487545880	Siphoviridae
3300008436_____Ga0115418_100200	Siphoviridae
REF:Gammaproteobacteria_gi_485878370-338-14052	Siphoviridae
REF:Gammaproteobacteria_gi_424549763	Unassigned
REF:Gammaproteobacteria_gi_486209561-91766-125240	Myoviridae
3300007996_____Ga0111052_101742	Myoviridae
3300007272_____Ga0104871_101612	Myoviridae
3300008491_____Ga0111008_100790	Myoviridae
7000000300_____SRS043701_LANL_scaffold_29572	Siphoviridae
3300014522_____Ga0169727_100262	Siphoviridae
3300008153_____Ga0114320_1001190	Unassigned
7000000370_____SRS017191_Baylor_scaffold_21968	Unassigned
REF:Clostridia_gi_546477851	Siphoviridae
7000000429_____SRS045645_Baylor_scaffold_13177	Unassigned
7000000100_____SRS018817_WUGC_scaffold_22192	Unassigned
3300014024_____Ga0119801_101401	Siphoviridae
7000000661_____SRS052027_LANL_scaffold_25681	Unassigned
7000000246_____SRS078176_LANL_scaffold_4311	Siphoviridae
7000000626_____SRS064557_LANL_scaffold_9280	Unassigned
3300014800_____Ga0134399_1000751	Siphoviridae
7000000736_____SRS014235_WUGC_scaffold_14669	Unassigned
7000000706_____SRS024021_Baylor_scaffold_9478	Siphoviridae
REF:Gammaproteobacteria_gi_417835994	Siphoviridae
3300008132_____Ga0111230_1002980	Unassigned
REF:Gammaproteobacteria_gi_416261336-45920-72213	Siphoviridae
3300014963_____Ga0134523_1004392	Siphoviridae
3300008715_____Ga0115609_1001034	Unassigned
3300014951_____Ga0169829_101876	Siphoviridae
3300007793_____Ga0105888_102016	Siphoviridae
3300008639_____Ga0115685_1002144	Unassigned
REF:Gammaproteobacteria_gi_417299202-323515-345694	Siphoviridae
3300006464_____Ga0100221_1005573	Unassigned
3300007742_____Ga0105758_1000581	Unclassified
7000000455_____C5190952	Unassigned
3300007361_____Ga0104787_101097	Unassigned
3300007797_____Ga0105663_100577	Siphoviridae
REF:Gammaproteobacteria_gi_565822602-122176-155301	Myoviridae
3300014551_____Ga0134380_100166	Myoviridae
3300014025_____Ga0119800_101550	Siphoviridae
7000000125_____SRS015941_WUGC_scaffold_65908	Unassigned
7000000434_____SRS014287_WUGC_scaffold_5928	Siphoviridae
3300014769_____Ga0134404_100339	Podoviridae
3300007742_____Ga0105758_1002802	Unassigned
7000000006_____SRS054956_LANL_scaffold_44086	Unassigned
REF:2706796321_____2706858585	Siphoviridae
3300006464_____Ga0100221_1001618	Myoviridae
REF:Gammaproteobacteria_gi_523687123	Siphoviridae
REF:Bacilli_gi_484009620	Unassigned
7000000171_____SRS052697_LANL_scaffold_69835	Unassigned
3300008077_____Ga0105964_1003710	Unassigned
REF:Gammaproteobacteria_gi_420061926-40183-59035	Siphoviridae
3300014545_____Ga0134392_100883	Unassigned
REF:Gammaproteobacteria_gi_433110637	Podoviridae
7000000565_____SRS052227_LANL_scaffold_15628	Siphoviridae
REF:Bacilli_gi_484229681	Siphoviridae
3300007804_____Ga0105665_100430	Unassigned
7000000036_____SRS049164_WUGC_scaffold_55709	Siphoviridae
3300014937_____Ga0134565_100016	Siphoviridae
3300008404_____Ga0115185_100425	Siphoviridae
7000000482_____SRS016541_Baylor_scaffold_7470	Unassigned
7000000186_____SRS022524_Baylor_scaffold_74229	Siphoviridae
3300008725_____Ga0115670_1002620	Unassigned
3300006262_____Ga0099523_1000360	Unassigned
7000000374_____SRS016342_Baylor_scaffold_58339	Unassigned
3300008485_____Ga0110912_101481	Siphoviridae
7000000200_____SRS023526_Baylor_scaffold_9740	Unassigned
3300008634_____Ga0111369_1000923	Siphoviridae
REF:Bacilli_gi_418892898	Siphoviridae
3300007220_____Ga0104054_100434	Siphoviridae
7000000740_____SRS064276_LANL_scaffold_65837	Unassigned
7000000145_____SRS050422_LANL_scaffold_93214	Unassigned
REF:Gammaproteobacteria_gi_422801730-377523-408698	Siphoviridae
7000000628_____C3502443	Unassigned
3300011982_____Ga0119773_1000024	Autographiviridae
3300008722_____Ga0113880_1000460	Myoviridae
REF:Gammaproteobacteria_gi_193065556-26371-58919	Siphoviridae
7000000200_____SRS023526_Baylor_scaffold_9232	Unassigned
REF:Gammaproteobacteria_gi_386627502-1300638-1376416	Siphoviridae
7000000418_____SRS012273_Baylor_scaffold_37003	Unassigned
3300014806_____Ga0134388_1002374	Unassigned
3300006739_____Ga0101793_100260	Siphoviridae
7000000289_____C2398403	Unassigned
7000000081_____SRS017307_Baylor_scaffold_32816	Unassigned
7000000324_____SRS062878_LANL_scaffold_80680	Unassigned
7000000032_____SRS024132_Baylor_scaffold_10461	Myoviridae
7000000422_____SRS057791_LANL_scaffold_58039	Unassigned
7000000394_____SRS019607_WUGC_scaffold_37480	Unassigned
3300007796_____Ga0105889_103882	Siphoviridae
3300014519_____Ga0169886_100309	Siphoviridae
3300008551_____Ga0111058_105584	Unassigned
REF:Bacilli_gi_417751967	Siphoviridae
REF:Gammaproteobacteria_gi_487417693	Unassigned
3300014794_____Ga0134448_1000284	Siphoviridae
3300006523_____Ga0101039_100622	Unassigned
3300014808_____Ga0134443_1001051	Unassigned
3300006258_____Ga0099398_102092	Unassigned
7000000038_____C4275635	Siphoviridae
3300014803_____Ga0134430_1000484	Siphoviridae
3300014760_____Ga0134449_100409	Siphoviridae
3300008499_____Ga0111012_101773	Myoviridae
3300007742_____Ga0105758_1000372	Myoviridae
3300008281_____Ga0113996_1000124	Myoviridae
7000000158_____SRS014979_WUGC_scaffold_35720	Siphoviridae
3300008077_____Ga0105964_1002388	Siphoviridae
7000000519_____SRS018357_Baylor_scaffold_52075	Myoviridae
3300007222_____Ga0104061_101042	Siphoviridae
7000000349_____C3337484	Podoviridae
7000000007_____SRS017139_Baylor_scaffold_60708	Unassigned
REF:Gammaproteobacteria_gi_523676119	Myoviridae
7000000158_____C3311937	Unassigned
3300014798_____Ga0134382_1001127	Siphoviridae
7000000490_____C1876553	Unassigned
3300014293_____Ga0134346_1000063	Siphoviridae
7000000111_____SRS019601_WUGC_scaffold_21133	Unassigned
3300014950_____Ga0169861_100565	Unassigned
3300014560_____Ga0134394_100264	Siphoviridae
7000000624_____SRS024435_LANL_scaffold_33223	Unassigned
7000000647_____SRS020220_Baylor_scaffold_41346	Unassigned
3300014542_____Ga0134454_100144	Myoviridae
3300008688_____Ga0111559_1000374	Siphoviridae
REF:Gammaproteobacteria_gi_417612559	Unassigned
REF:2595698413_____2595727395	Siphoviridae
7000000460_____SRS051031_LANL_scaffold_4812	Unassigned
2051223001_____mc15b_MC15B_contig15026	Unassigned
REF:Gammaproteobacteria_gi_566073850-157357-200954	Siphoviridae
7000000564_____C3019743	Unassigned
3300006262_____Ga0099523_1000187	Siphoviridae
REF:Gammaproteobacteria_gi_417083993	Myoviridae
REF:Clostridia_gi_169344351	Siphoviridae
3300008514_____Ga0111023_100496	Unassigned
3300007498_____Ga0104980_102880	Siphoviridae
7000000524_____C1677513	Unassigned
REF:Gammaproteobacteria_gi_452701977-23804-54250	Myoviridae
7000000071_____SRS065504_LANL_scaffold_2644	Unassigned
3300008077_____Ga0105964_1000094	Siphoviridae
3300008348_____Ga0115412_100265	Myoviridae
3300007711_____Ga0105642_1001512	Unassigned
7000000129_____SRS013542_LANL_scaffold_876	Unassigned
3300007305_____Ga0104872_101615	Unassigned
3300006499_____Ga0100371_100800	Unassigned
7000000187_____SRS022609_Baylor_scaffold_47879	Unassigned
7000000158_____C3310385	Unassigned
3300008132_____Ga0111230_1000069	Podoviridae
REF:Gammaproteobacteria_gi_419922793	Myoviridae
7000000318_____SRS014689_WUGC_scaffold_29522	Siphoviridae
3300008272_____Ga0111092_1004700	Unassigned
3300014751_____Ga0169793_101052	Unassigned
7000000624_____SRS024435_LANL_scaffold_17150	Unassigned
REF:Gammaproteobacteria_gi_421680611	Myoviridae
7000000168_____SRS015378_WUGC_scaffold_24020	Siphoviridae
3300014791_____Ga0134447_1002237	Unassigned
7000000063_____SRS015057_WUGC_scaffold_74859	Siphoviridae
7000000289_____SRS024331_LANL_scaffold_46931	Siphoviridae
7000000419_____SRS019989_Baylor_scaffold_69	Myoviridae
3300008620_____Ga0111272_100446	Siphoviridae
3300008515_____Ga0115189_1000193	Siphoviridae
7000000564_____C3019359	Unassigned
7000000510_____SRS053917_LANL_scaffold_90252	Myoviridae
3300014712_____Ga0134412_100039	Myoviridae
3300006462_____Ga0100062_101968	Unassigned
3300008688_____Ga0111559_1000079	Unassigned
3300014293_____Ga0134346_1000846	Unassigned
REF:Gammaproteobacteria_gi_544848404	Siphoviridae
7000000258_____SRS016335_WUGC_scaffold_45820	Unassigned
3300014785_____Ga0134507_1001204	Unassigned
3300007996_____Ga0111052_100367	Siphoviridae
7000000071_____C3431865	Siphoviridae
7000000112_____SRS011302_Baylor_scaffold_14884	Unassigned
7000000100_____SRS018817_WUGC_scaffold_19060	Unassigned
3300014963_____Ga0134523_1003510	Siphoviridae
3300011980_____Ga0119777_1002443	Unassigned
3300006524_____Ga0101033_100364	Myoviridae
7000000334_____SRS015217_WUGC_scaffold_35056	Unassigned
REF:Gammaproteobacteria_gi_429775808	Unassigned
3300008496_____Ga0115078_102433	Unassigned
3300008479_____Ga0114883_1002315	Unassigned
7000000296_____C1829876	Unassigned
3300008412_____Ga0115193_1001444	Unassigned
7000000039_____SRS013164_Baylor_scaffold_59858	Unassigned
7000000417_____SRS011239_Baylor_scaffold_4706	Unassigned
3300014792_____Ga0134427_1000601	Siphoviridae
7000000380_____SRS015663_WUGC_scaffold_16964	Myoviridae
3300008547_____Ga0111055_102376	Unassigned
REF:Clostridia_gi_545624061	Siphoviridae
3300008672_____Ga0111519_101832	Siphoviridae
7000000583_____SRS019974_Baylor_scaffold_44556	Siphoviridae
3300014846_____Ga0169854_101523	Unassigned
3300008750_____Ga0114087_102088	Unassigned
3300014564_____Ga0169885_103297	Unassigned
3300008091_____Ga0105975_100161	Unassigned
7000000111_____SRS019601_WUGC_scaffold_34665	Siphoviridae
3300014549_____Ga0134379_100880	Myoviridae
7000000320_____SRS063040_Baylor_scaffold_56385	Siphoviridae
7000000262_____SRS047044_WUGC_scaffold_30352	Unassigned
3300008575_____Ga0111079_100339	Myoviridae
7000000690_____SRS055982_Baylor_scaffold_18452	Podoviridae
REF:Gammaproteobacteria_gi_481022218	Siphoviridae
3300011986_____Ga0119795_1000874	Myoviridae
3300008159_____Ga0114019_1003594	Unassigned
REF:Gammaproteobacteria_gi_520885951-6160-25014	Siphoviridae
3300006322_____Ga0099623_1000279	Siphoviridae
3300003140_____Ga0051081_1009322	Siphoviridae
3300007669_____Ga0105546_102297	Unassigned
3300008385_____Ga0114873_100743	Siphoviridae
REF:Bacilli_gi_415890624	Siphoviridae
REF:Gammaproteobacteria_gi_486305038	Siphoviridae
7000000231_____C1591787	Unassigned
3300008708_____Ga0115607_100018	Siphoviridae
3300007657_____Ga0105536_100755	Siphoviridae
REF:2706796323_____2706858587	Siphoviridae
7000000107_____SRS042628_WUGC_scaffold_1419	Siphoviridae
3300008561_____Ga0111060_100102	Podoviridae
3300008132_____Ga0111230_1000551	Herelleviridae
7000000085_____SRS018145_Baylor_scaffold_49932	Unassigned
7000000736_____SRS014235_WUGC_scaffold_62898	Unassigned
3300014787_____Ga0134384_1000085	Myoviridae
2149837019_____STU__NODE_11908_len_15693_cov_11_354999	Siphoviridae
7000000553_____C2408301	Unassigned
3300008749_____Ga0115681_100187	Siphoviridae
REF:Gammaproteobacteria_gi_545239025-324053-355909	Siphoviridae
7000000632_____SRS050299_LANL_scaffold_17637	Unassigned
REF:2706795325_____2706857457	Podoviridae
3300008132_____Ga0111230_1001543	Siphoviridae
7000000105_____SRS011090_Baylor_scaffold_4502	Podoviridae
7000000421_____SRS043663_LANL_scaffold_33790	Unassigned
REF:Gammaproteobacteria_gi_554496810	Myoviridae
7000000142_____C1101604	Unassigned
3300007222_____Ga0104061_102935	Unassigned
3300006251_____Ga0099392_101271	Unassigned
3300014919_____Ga0169798_100120	Podoviridae
3300008104_____Ga0114288_100011	Myoviridae
3300007315_____Ga0104930_100167	Siphoviridae
7000000422_____SRS057791_LANL_scaffold_48196	Unassigned
7000000158_____SRS014979_WUGC_scaffold_17848	Unassigned
3300014529_____Ga0169876_100545	Myoviridae
3300007717_____Ga0105662_104643	Unassigned
3300008063_____Ga0113867_101281	Siphoviridae
7000000425_____C3134546	Unassigned
3300007804_____Ga0105665_102285	Unassigned
7000000481_____SRS047014_WUGC_scaffold_79788	Unassigned
3300014792_____Ga0134427_1000867	Siphoviridae
3300014109_____Ga0134347_1002831	Unassigned
3300007796_____Ga0105889_104987	Unassigned
REF:Gammaproteobacteria_gi_545294044-1731954-1769398	Siphoviridae
3300014558_____Ga0134417_100502	Siphoviridae
3300014790_____Ga0134419_1002228	Unassigned
3300006301_____Ga0099617_100008	Siphoviridae
REF:Gammaproteobacteria_gi_300915557	Myoviridae
3300008551_____Ga0111058_101619	Myoviridae
3300007040_____Ga0102543_100445	Unassigned
7000000075_____SRS016056_WUGC_scaffold_1971	Unassigned
3300008589_____Ga0111083_101046	Unassigned
7000000063_____C3472049	Unassigned
3300007853_____Ga0114093_100309	Siphoviridae
7000000554_____SRS058336_LANL_scaffold_2601	Siphoviridae
7000000481_____SRS047014_WUGC_scaffold_79780	Unassigned
3300008091_____Ga0105975_101142	Unassigned
3300007362_____Ga0104788_103244	Unassigned
3300013155_____Ga0118336_100011	Siphoviridae
3300007524_____Ga0105481_1002644	Unassigned
3300008100_____Ga0114174_101426	Siphoviridae
3300013903_____Ga0117802_1000003	Siphoviridae
3300008640_____Ga0111422_101110	Unassigned
REF:Gammaproteobacteria_gi_291280824-1586587-1624749	Siphoviridae
7000000386_____SRS018791_WUGC_scaffold_9869	Myoviridae
7000000429_____C2069907	Unassigned
REF:Gammaproteobacteria_gi_487525771	Unassigned
7000000042_____SRS023835_Baylor_scaffold_55634	Siphoviridae
REF:Bacilli_gi_511646167	Siphoviridae
3300007054_____Ga0103287_100643	Siphoviridae
REF:Gammaproteobacteria_gi_476381174-175766-216344	Siphoviridae
7000000484_____SRS016018_WUGC_scaffold_12621	Unassigned
3300014553_____Ga0134451_100442	Myoviridae
3300008547_____Ga0111055_103519	Unassigned
7000000308_____SRS058770_LANL_scaffold_26875	Siphoviridae
7000000418_____SRS012273_Baylor_scaffold_8590	Myoviridae
7000000684_____SRS019582_WUGC_scaffold_84423	Myoviridae
7000000039_____SRS013164_Baylor_scaffold_59759	Siphoviridae
7000000418_____SRS012273_Baylor_scaffold_6350	Unassigned
7000000628_____SRS015782_WUGC_scaffold_35778	Myoviridae
3300014971_____Ga0134442_1001569	Siphoviridae
3300006458_____Ga0100175_101697	Unassigned
3300008360_____Ga0114875_1000581	Unassigned
REF:Gammaproteobacteria_gi_433037704	Podoviridae
2065487001_____bke_il_soap_contig_34470	Unassigned
REF:Gammaproteobacteria_gi_486196351	Myoviridae
3300007093_____Ga0104055_1001007	Unassigned
7000000595_____SRS019026_WUGC_scaffold_2313	Unassigned
3300007062_____Ga0102017_101224	Unassigned
3300007298_____Ga0104838_100745	Siphoviridae
3300007196_____Ga0103270_100684	Unassigned
7000000393_____SRS019327_WUGC_scaffold_13242	Unassigned
3300008361_____Ga0115082_100441	Siphoviridae
3300007801_____Ga0105807_100582	Siphoviridae
7000000352_____SRS014923_WUGC_scaffold_46658	Unassigned
REF:Gammaproteobacteria_gi_487608429	Siphoviridae
7000000525_____SRS019124_WUGC_scaffold_2826	Siphoviridae
7000000740_____SRS064276_LANL_scaffold_45281	Unassigned
3300008502_____Ga0115179_100246	Siphoviridae
7000000335_____SRS015369_Baylor_scaffold_7438	Unassigned
3300014712_____Ga0134412_100433	Unassigned
7000000521_____SRS023583_Baylor_scaffold_19577	Unassigned
3300007360_____Ga0104766_1001753	Unassigned
7000000690_____SRS055982_Baylor_scaffold_14008	Podoviridae
3300014533_____Ga0169889_101538	Siphoviridae
7000000200_____SRS023526_Baylor_scaffold_8259	Siphoviridae
REF:Gammaproteobacteria_gi_420749228	Siphoviridae
7000000618_____SRS062544_LANL_scaffold_9587	Myoviridae
3300014770_____Ga0134547_1000755	Unassigned
3300007805_____Ga0105637_101026	Podoviridae
3300008479_____Ga0114883_1003311	Myoviridae
7000000264_____C1050656	Podoviridae
7000000156_____SRS064423_LANL_scaffold_60077	Siphoviridae
3300008599_____Ga0111091_100366	Unassigned
7000000541_____SRS044486_WUGC_scaffold_1953	Siphoviridae
7000000444_____SRS063985_LANL_scaffold_4130	Siphoviridae
3300007297_____Ga0104793_100368	Unassigned
3300014798_____Ga0134382_1000432	Myoviridae
7000000475_____SRS020328_Baylor_scaffold_16784	Unassigned
3300008362_____Ga0115107_100710	Siphoviridae
3300008149_____Ga0114293_101472	Unassigned
REF:Gammaproteobacteria_gi_429122166-371-22495	Siphoviridae
REF:Gammaproteobacteria_gi_487535246-25654-62555	Myoviridae
7000000111_____SRS019601_WUGC_scaffold_43584	Unassigned
3300007138_____Ga0102649_100610	Siphoviridae
2065487000_____bke_il_velvet_contig_12637	Unassigned
3300007100_____Ga0102544_100163	Siphoviridae
3300014824_____Ga0134492_1000297	Siphoviridae
7000000149_____SRS013881_WUGC_scaffold_945	Siphoviridae
3300008461_____Ga0115195_100449	Unassigned
7000000040_____C1642679	Myoviridae
3300008146_____Ga0114360_10000467	Unassigned
7000000334_____C2391372	Unassigned
REF:Gammaproteobacteria_gi_423035723-1123586-1166069	Siphoviridae
7000000036_____SRS049164_WUGC_scaffold_57015	Unassigned
REF:Gammaproteobacteria_gi_424759289	Siphoviridae
7000000317_____SRS014459_WUGC_scaffold_60507	Unassigned
7000000655_____SRS019968_Baylor_scaffold_6518	Siphoviridae
7000000464_____SRS077730_LANL_scaffold_6971	Unassigned
3300006251_____Ga0099392_100875	Unassigned
3300007530_____Ga0104842_102200	Unassigned
REF:Gammaproteobacteria_gi_545250175-175087-213939	Siphoviridae
3300006292_____Ga0099622_100440	Siphoviridae
7000000550_____SRS075404_LANL_scaffold_70367	Siphoviridae
3300008594_____Ga0111090_100045	Myoviridae
REF:638275999_____638275439	Myoviridae
REF:Gammaproteobacteria_gi_331675312-62852-95545	Myoviridae
7000000490_____C1874419	Unassigned
3300007222_____Ga0104061_105376	Unassigned
3300008581_____Ga0111080_100383	Siphoviridae
REF:Gammaproteobacteria_gi_417230772-0-43149	Siphoviridae
7000000112_____SRS011302_Baylor_scaffold_13888	Unassigned
REF:Clostridia_gi_224514969-26510-67213	Siphoviridae
3300006320_____Ga0099576_1003026	Siphoviridae
3300014533_____Ga0169889_101757	Unassigned
7000000317_____SRS014459_WUGC_scaffold_39079	Siphoviridae
7000000005_____SRS022536_LANL_scaffold_95365	Unassigned
3300014572_____Ga0134457_1001597	Unassigned
3300008333_____Ga0115302_100287	Siphoviridae
3300014521_____Ga0169725_100895	Unassigned
3300008725_____Ga0115670_1000675	Myoviridae
3300008688_____Ga0111559_1002196	Siphoviridae
3300006312_____Ga0099626_100395	Myoviridae
3300008728_____Ga0115675_104879	Unassigned
3300008715_____Ga0115609_1000299	Siphoviridae
7000000633_____SRS015065_WUGC_scaffold_26372	Myoviridae
7000000418_____C3800137	Unassigned
2065487000_____bke_il_velvet_contig_14306	Siphoviridae
REF:Bacilli_gi_418108933	Siphoviridae
7000000490_____C1876723	Siphoviridae
3300007210_____Ga0103359_100555	Unassigned
3300007288_____Ga0104346_100227	Siphoviridae
3300007926_____Ga0113866_100815	Unassigned
7000000071_____SRS065504_LANL_scaffold_43375	Myoviridae
7000000282_____SRS019685_WUGC_scaffold_38643	Unassigned
3300008636_____Ga0111420_100464	Unassigned
3300007669_____Ga0105546_100121	Podoviridae
3300007793_____Ga0105888_100879	Myoviridae
3300006744_____Ga0101797_1000437	Siphoviridae
3300007123_____Ga0102684_101480	Unassigned
7000000531_____SRS049959_WUGC_scaffold_20833	Unassigned
7000000144_____SRS045715_LANL_scaffold_86582	Unassigned
3300014787_____Ga0134384_1001895	Unassigned
3300014767_____Ga0134506_102155	Siphoviridae
7000000309_____C3073045	Unassigned
3300003140_____Ga0051081_1010594	Unassigned
3300014806_____Ga0134388_1000981	Podoviridae
3300008561_____Ga0111060_101936	Unassigned
7000000633_____SRS015065_WUGC_scaffold_8037	Unassigned
3300014784_____Ga0134413_1002215	Unassigned
3300007284_____Ga0104752_100126	Myoviridae
3300014952_____Ga0134432_100116	Podoviridae
3300008134_____Ga0111464_100023	Myoviridae
3300007669_____Ga0105546_100411	Siphoviridae
REF:Gammaproteobacteria_gi_506556785-101103-135086	Podoviridae
3300008688_____Ga0111559_1003949	Unassigned
3300008282_____Ga0114156_1001108	Unassigned
3300014963_____Ga0134523_1008768	Unassigned
3300014754_____Ga0134378_100303	Unassigned
3300006678_____Ga0100058_100451	Siphoviridae
3300014538_____Ga0134452_100459	Siphoviridae
7000000171_____SRS052697_LANL_scaffold_37726	Unassigned
7000000516_____C2642101	Unassigned
7000000383_____SRS016349_Baylor_scaffold_676	Siphoviridae
7000000444_____SRS063985_LANL_scaffold_7627	Unassigned
3300008260_____Ga0114292_102225	Unassigned
3300007360_____Ga0104766_1001342	Unassigned
3300007664_____Ga0105542_1003168	Unassigned
REF:645948454_____645948850	Myoviridae
3300014808_____Ga0134443_1000467	Unassigned
7000000293_____C4690920	Unassigned
3300008715_____Ga0115609_1000869	Unassigned
7000000509_____SRS054590_LANL_scaffold_1726	Siphoviridae
3300006499_____Ga0100371_100335	Siphoviridae
7000000576_____SRS022621_Baylor_scaffold_70364	Unassigned
3300008728_____Ga0115675_100697	Siphoviridae
2149837022_____STU__NODE_4853_len_10131_cov_66_402626	Unassigned
3300014927_____Ga0169766_100254	Siphoviridae
3300014921_____Ga0169822_100622	Unassigned
3300007362_____Ga0104788_102360	Unassigned
7000000587_____SRS023971_Baylor_scaffold_1509	Unassigned
3300008589_____Ga0111083_100405	Siphoviridae
3300008125_____Ga0114856_1002938	Unassigned
7000000647_____SRS020220_Baylor_scaffold_24180	Unassigned
7000000484_____SRS016018_WUGC_scaffold_2404	Siphoviridae
7000000674_____C2095863	Unassigned
3300014893_____Ga0169843_10642	Unassigned
3300014703_____Ga0134387_100345	Unassigned
3300014028_____Ga0117810_1000126	Unassigned
3300008404_____Ga0115185_102298	Unassigned
REF:Gammaproteobacteria_gi_506937299-0-20476	Myoviridae
7000000582_____SRS019787_WUGC_scaffold_547	Unassigned
7000000444_____SRS063985_LANL_scaffold_54568	Siphoviridae
7000000239_____SRS013951_WUGC_scaffold_59596	Myoviridae
7000000651_____SRS063932_LANL_scaffold_99931	Siphoviridae
3300007109_____Ga0102633_100860	Siphoviridae
3300006746_____Ga0101796_101019	Unassigned
7000000546_____SRS019910_WUGC_scaffold_45999	Siphoviridae
3300008599_____Ga0111091_100509	Siphoviridae
REF:Gammaproteobacteria_gi_487498020-22959-51376	Podoviridae
REF:Gammaproteobacteria_gi_506829396	Siphoviridae
3300006525_____Ga0101027_100262	Siphoviridae
REF:Bacilli_gi_483380334-0-25984	Siphoviridae
3300007184_____Ga0103258_100279	Siphoviridae
3300014769_____Ga0134404_101068	Unassigned
REF:Gammaproteobacteria_gi_545137915-10849-20951	Unassigned
7000000687_____SRS053854_LANL_scaffold_44728	Unassigned
7000000081_____C2525568	Siphoviridae
7000000026_____SRS011255_Baylor_scaffold_6571	Unassigned
7000000040_____SRS043411_WUGC_scaffold_34425	Siphoviridae
7000000628_____C3504749	Siphoviridae
3300014544_____Ga0134429_100431	Unassigned
REF:Gammaproteobacteria_gi_485891126-0-33918	Myoviridae
3300006979_____Ga0102701_100158	Unassigned
3300007184_____Ga0103258_102686	Unassigned
REF:Gammaproteobacteria_gi_386622414-4818567-4832677	Myoviridae
7000000417_____SRS011239_Baylor_scaffold_26236	Myoviridae
REF:Gammaproteobacteria_gi_555592767	Unassigned
3300008150_____Ga0114319_1000417	Siphoviridae
7000000484_____C1313643	Unassigned
3300014540_____Ga0134446_100683	Siphoviridae
3300007717_____Ga0105662_103124	Unassigned
3300008474_____Ga0115375_100046	Siphoviridae
3300007284_____Ga0104752_100304	Unassigned
7000000200_____SRS023526_Baylor_scaffold_29673	Siphoviridae
3300007196_____Ga0103270_100633	Unassigned
7000000373_____SRS016989_Baylor_scaffold_7630	Unassigned
REF:Bacilli_gi_481031689	Siphoviridae
3300013752_____Ga0117817_1000079	Myoviridae
3300007288_____Ga0104346_100135	Podoviridae
7000000333_____SRS050925_LANL_scaffold_10585	Unassigned
3300007208_____Ga0103291_100163	Siphoviridae
7000000547_____SRS062520_LANL_scaffold_57	Siphoviridae
3300006463_____Ga0100176_1004425	Unassigned
3300008404_____Ga0115185_100745	Myoviridae
3300007664_____Ga0105542_1000594	Unassigned
7000000546_____SRS019910_WUGC_scaffold_62573	Unassigned
3300014531_____Ga0169866_101412	Unassigned
3300008640_____Ga0111422_100534	Myoviridae
2149837023_____STU__NODE_2432_len_17024_cov_125_914825	Unassigned
REF:unknown_gi_547191751	Myoviridae
3300014754_____Ga0134378_101297	Unassigned
3300008512_____Ga0115181_101622	Unassigned
3300006476_____Ga0100233_100414	Myoviridae
3300006745_____Ga0101799_101652	Unassigned
3300007975_____Ga0114169_100356	Unassigned
3300007650_____Ga0105532_101127	Unassigned
3300008485_____Ga0110912_101712	Unassigned
REF:Gammaproteobacteria_gi_460069435	Siphoviridae
7000000669_____SRS022713_LANL_scaffold_25646	Unassigned
7000000523_____C2216225	Unassigned
REF:Gammaproteobacteria_gi_387610477-2839084-2883863	Podoviridae
3300014793_____Ga0134407_1001630	Unassigned
3300008276_____Ga0114259_1001983	Unassigned
3300006502_____Ga0100528_101785	Unassigned
3300007566_____Ga0104970_1003693	Unassigned
REF:Gammaproteobacteria_gi_419940347	Siphoviridae
7000000069_____SRS016095_WUGC_scaffold_21958	Unassigned
7000000083_____C15592479	Unassigned
3300008482_____Ga0115187_101483	Unassigned
3300007312_____Ga0104941_102098	Unassigned
7000000538_____C1602367	Unassigned
7000000546_____SRS019910_WUGC_scaffold_61188	Unassigned
7000000111_____SRS019601_WUGC_scaffold_39244	Unassigned
3300007204_____Ga0103275_100268	Siphoviridae
3300007705_____Ga0105636_101079	Unassigned
3300007361_____Ga0104787_101782	Unassigned
REF:Gammaproteobacteria_gi_419321596	Unassigned
3300007993_____Ga0113877_101819	Unassigned
7000000348_____C1920046	Unassigned
7000000036_____SRS049164_WUGC_scaffold_56913	Unassigned
REF:Gammaproteobacteria_gi_487504222	Siphoviridae
3300014552_____Ga0134450_101824	Unassigned
3300008733_____Ga0115617_100533	Siphoviridae
3300007797_____Ga0105663_101038	Myoviridae
7000000352_____C3379401	Unassigned
7000000246_____SRS078176_LANL_scaffold_21464	Unassigned
3300008643_____Ga0111423_101005	Myoviridae
3300008279_____Ga0114263_1000388	Unassigned
3300008272_____Ga0111092_1001839	Siphoviridae
7000000442_____SRS051791_LANL_scaffold_1744	Siphoviridae
3300006568_____Ga0100215_104888	Unassigned
REF:Gammaproteobacteria_gi_416323751	Siphoviridae
3300008672_____Ga0111519_101594	Unassigned
7000000239_____C2841695	Siphoviridae
7000000006_____SRS054956_LANL_scaffold_43423	Unassigned
REF:Bacilli_gi_501593784	Unassigned
7000000429_____C2072381	Siphoviridae
7000000429_____C2072329	Unassigned
3300008126_____Ga0114844_1000242	Siphoviridae
3300006307_____Ga0099615_1001600	Unassigned
3300008523_____Ga0115231_1000501	Siphoviridae
7000000698_____SRS024318_LANL_scaffold_76670	Siphoviridae
3300011985_____Ga0119793_1003478	Siphoviridae
3300014766_____Ga0134337_100066	Unassigned
3300008705_____Ga0113869_1000025	Siphoviridae
3300008551_____Ga0111058_100404	Siphoviridae
3300008420_____Ga0115228_100666	Siphoviridae
7000000171_____SRS052697_LANL_scaffold_17663	Unassigned
7000000295_____SRS019219_WUGC_scaffold_36560	Unassigned
3300014789_____Ga0134406_1000859	Unassigned
3300007793_____Ga0105888_101068	Siphoviridae
2149837023_____STU__NODE_5224_len_10547_cov_24_816725	Unassigned
REF:Gammaproteobacteria_gi_449059299-43501-79229	Myoviridae
7000000460_____SRS051031_LANL_scaffold_75312	Siphoviridae
3300014747_____Ga0169774_100368	Unassigned
7000000589_____SRS019064_WUGC_scaffold_9217	Unassigned
7000000460_____SRS051031_LANL_scaffold_18892	Myoviridae
7000000112_____SRS011302_Baylor_scaffold_6584	Unassigned
3300011985_____Ga0119793_1002118	Unassigned
3300008360_____Ga0114875_1002032	Unassigned
7000000608_____SRS024375_LANL_scaffold_44005	Siphoviridae
7000000258_____SRS016335_WUGC_scaffold_17710	Unassigned
3300007527_____Ga0105486_1001102	Unassigned
7000000632_____C1322787	Unassigned
REF:Gammaproteobacteria_gi_487589130	Siphoviridae
7000000498_____C2810427	Unassigned
3300008136_____Ga0113979_100256	Siphoviridae
7000000145_____SRS050422_LANL_scaffold_95605	Siphoviridae
REF:Bacilli_gi_450082728	Siphoviridae
3300007299_____Ga0104319_1000259	Siphoviridae
3300014797_____Ga0134414_1000213	Siphoviridae
7000000244_____C3775648	Unassigned
3300007805_____Ga0105637_101321	Myoviridae
3300008472_____Ga0115373_1002296	Siphoviridae
3300007360_____Ga0104766_1003947	Unassigned
3300014760_____Ga0134449_100633	Myoviridae
REF:Gammaproteobacteria_gi_420336717	Myoviridae
2149837021_____STU__NODE_3038_len_17094_cov_13_824383	Siphoviridae
3300014808_____Ga0134443_1002317	Unassigned
3300008455_____Ga0115313_100778	Unassigned
3300008421_____Ga0115417_100696	Siphoviridae
7000000431_____SRS013158_Baylor_scaffold_16020	Unassigned
REF:2595698475_____2595727457	Siphoviridae
7000000187_____C3366577	Unassigned
3300008551_____Ga0111058_100186	Siphoviridae
REF:Gammaproteobacteria_gi_425289431	Myoviridae
3300014358_____Ga0135353_100270	Unassigned
3300008692_____Ga0113555_1000920	Unassigned
3300008742_____Ga0115672_100224	Siphoviridae
3300007797_____Ga0105663_101460	Siphoviridae
7000000372_____SRS045713_WUGC_scaffold_34189	Unassigned
3300014921_____Ga0169822_100981	Unassigned
7000000513_____C2496099	Unassigned
3300014800_____Ga0134399_1001158	Unassigned
3300009343_____Ga0114310_102579	Unassigned
3300008715_____Ga0115609_1000016	Myoviridae
3300014953_____Ga0169765_100344	Siphoviridae
3300014709_____Ga0134424_100016	Myoviridae
3300008080_____Ga0105957_100330	Siphoviridae
3300007804_____Ga0105665_100684	Myoviridae
7000000488_____C3093194	Unassigned
3300007184_____Ga0103258_103898	Unassigned
3300008147_____Ga0114367_100116	Siphoviridae
3300008132_____Ga0111230_1002840	Unassigned
3300007887_____Ga0110923_100001	Siphoviridae
7000000192_____C2499691	Myoviridae
3300008455_____Ga0115313_102012	Unassigned
7000000228_____SRS022602_Baylor_scaffold_102026	Unassigned
3300007924_____Ga0113552_100893	Myoviridae
3300014937_____Ga0134565_100135	Siphoviridae
3300008589_____Ga0111083_100128	Siphoviridae
REF:Gammaproteobacteria_gi_485849439	Siphoviridae
REF:Bacilli_gi_309804985	Siphoviridae
7000000112_____SRS011302_Baylor_scaffold_24575	Siphoviridae
3300014769_____Ga0134404_100985	Unassigned
7000000027_____SRS056622_LANL_scaffold_23886	Unassigned
3300007105_____Ga0102630_100345	Siphoviridae
7000000570_____SRS051882_Baylor_scaffold_30968	Unassigned
REF:Gammaproteobacteria_gi_545170003-423430-463678	Podoviridae
3300014137_____Ga0134350_1000121	Myoviridae
3300007138_____Ga0102649_101941	Unassigned
7000000628_____SRS015782_WUGC_scaffold_41074	Unassigned
REF:Gammaproteobacteria_gi_387610477-4685534-4723747	Siphoviridae
7000000492_____SRS048164_WUGC_scaffold_33739	Unassigned
3300008638_____Ga0111421_102957	Unassigned
7000000289_____SRS024331_LANL_scaffold_50624	Unassigned
REF:Bacilli_gi_505737603-38901-75781	Siphoviridae
REF:Betaproteobacteria_gi_553047139	Podoviridae
7000000081_____SRS017307_Baylor_scaffold_32950	Siphoviridae
3300003146_____Ga0051080_1013285	Myoviridae
7000000118_____SRS024289_LANL_scaffold_64373	Unassigned
3300008100_____Ga0114174_102979	Unassigned
2124908014_____pt300_5797355	Siphoviridae
7000000233_____C2525889	Unassigned
3300008744_____Ga0114025_1001479	Unassigned
REF:Gammaproteobacteria_gi_556469196-2288020-2330979	Siphoviridae
REF:Gammaproteobacteria_gi_420345987	Myoviridae
7000000317_____SRS014459_WUGC_scaffold_74714	Siphoviridae
7000000628_____SRS015782_WUGC_scaffold_40932	Unassigned
3300014562_____Ga0134376_100917	Siphoviridae
7000000045_____SRS013687_Baylor_scaffold_37644	Unassigned
3300008551_____Ga0111058_100278	Siphoviridae
3300007098_____Ga0102540_101795	Unassigned
3300003146_____Ga0051080_1015672	Siphoviridae
3300009343_____Ga0114310_101823	Unassigned
7000000232_____C2668606	Unassigned
3300008081_____Ga0113559_100972	Siphoviridae
2149837019_____STU__NODE_8104_len_7162_cov_9_292656	Unassigned
3300007804_____Ga0105665_100583	Myoviridae
7000000272_____SRS016203_WUGC_scaffold_10197	Unassigned
7000000592_____SRS020334_Baylor_scaffold_44237	Unassigned
7000000171_____C3377933	Unassigned
3300008421_____Ga0115417_101164	Siphoviridae
7000000508_____SRS018739_WUGC_scaffold_16777	Podoviridae
7000000231_____SRS014613_WUGC_scaffold_12629	Unassigned
3300006525_____Ga0101027_100113	Podoviridae
3300007714_____Ga0105661_1000127	Siphoviridae
REF:Gammaproteobacteria_gi_419162942-71226-85978	Unassigned
REF:Gammaproteobacteria_gi_419415215-73944-97933	Myoviridae
REF:Gammaproteobacteria_gi_417319646-50041-60465	Unassigned
7000000570_____C2596085	Siphoviridae
3300014788_____Ga0134381_1000616	Siphoviridae
3300008304_____Ga0115174_101568	Siphoviridae
3300008715_____Ga0115609_1002208	Unassigned
7000000308_____SRS058770_LANL_scaffold_36820	Unassigned
3300008551_____Ga0111058_103519	Unassigned
3300006254_____Ga0099365_1000189	Siphoviridae
3300014553_____Ga0134451_100217	Unclassified
3300007222_____Ga0104061_100901	Siphoviridae
3300014807_____Ga0134439_1001585	Siphoviridae
7000000480_____SRS015209_WUGC_scaffold_56211	Unassigned
3300007650_____Ga0105532_100581	Siphoviridae
REF:2706795709_____2706857898	Myoviridae
3300008496_____Ga0115078_101943	Unassigned
3300007793_____Ga0105888_101697	Siphoviridae
7000000550_____C3692042	Unassigned
7000000046_____SRS013252_Baylor_scaffold_3118	Siphoviridae
3300006320_____Ga0099576_1000741	Unassigned
3300008361_____Ga0115082_102095	Unassigned
2149837021_____STU__NODE_59727_len_11204_cov_59_620762	Unassigned
3300003146_____Ga0051080_1000880	Unassigned
3300007804_____Ga0105665_100369	Siphoviridae
2051223000_____mc15a_MC15A_contig29798	Siphoviridae
3300007210_____Ga0103359_101032	Podoviridae
7000000091_____SRS045254_WUGC_scaffold_5675	Unassigned
3300006568_____Ga0100215_102285	Unassigned
3300007119_____Ga0102640_1002326	Unassigned
REF:Gammaproteobacteria_gi_545163475-1428-35314	Siphoviridae
7000000261_____SRS016043_WUGC_scaffold_16913	Unassigned
3300008148_____Ga0114323_1002624	Unassigned
3300014762_____Ga0134420_100552	Myoviridae
REF:Gammaproteobacteria_gi_523686419	Siphoviridae
3300014555_____Ga0134422_100903	Unassigned
3300014555_____Ga0134422_100594	Unassigned
REF:Bacilli_gi_452731872-3816-44971	Siphoviridae
3300007298_____Ga0104838_102994	Siphoviridae
7000000127_____SRS023926_Baylor_scaffold_28129	Siphoviridae
7000000186_____SRS022524_Baylor_scaffold_50217	Siphoviridae
REF:Clostridia_gi_544994778	Unassigned
3300013940_____Ga0117807_1001131	Siphoviridae
3300008611_____Ga0111137_1000362	Myoviridae
7000000397_____SRS011586_WUGC_scaffold_10994	Siphoviridae
7000000038_____C4277095	Unassigned
REF:Gammaproteobacteria_gi_485944886-0-11035	Myoviridae
7000000425_____SRS013476_Baylor_scaffold_6145	Unassigned
7000000532_____C4776243	Siphoviridae
7000000202_____SRS023604_Baylor_scaffold_13839	Siphoviridae
7000000186_____SRS022524_Baylor_scaffold_75256	Siphoviridae
7000000111_____SRS019601_WUGC_scaffold_19967	Unassigned
REF:Gammaproteobacteria_gi_590801178	Siphoviridae
3300008638_____Ga0111421_100488	Myoviridae
REF:Gammaproteobacteria_gi_523675662	Siphoviridae
7000000444_____SRS063985_LANL_scaffold_8437	Myoviridae
3300008479_____Ga0114883_1000844	Myoviridae
3300008268_____Ga0111491_1000903	Siphoviridae
3300007805_____Ga0105637_100367	Siphoviridae
REF:Gammaproteobacteria_gi_433033643	Myoviridae
3300008333_____Ga0115302_102355	Unassigned
3300007524_____Ga0105481_1000141	Podoviridae
7000000042_____C3868086	Unassigned
3300009381_____Ga0115415_1004426	Unassigned
3300007098_____Ga0102540_100310	Siphoviridae
7000000302_____SRS023914_Baylor_scaffold_35406	Siphoviridae
3300008077_____Ga0105964_1000180	Podoviridae
3300008523_____Ga0115231_1001487	Unassigned
3300008496_____Ga0115078_100490	Myoviridae
3300008132_____Ga0111230_1001144	Unassigned
7000000521_____SRS023583_Baylor_scaffold_3939	Unassigned
REF:Gammaproteobacteria_gi_523676565	Siphoviridae
7000000112_____SRS011302_Baylor_scaffold_23506	Unassigned
3300007802_____Ga0105667_101371	Unassigned
3300008299_____Ga0114868_1001056	Unassigned
7000000152_____SRS063287_LANL_scaffold_18475	Siphoviridae
3300007312_____Ga0104941_101416	Unassigned
3300007801_____Ga0105807_100579	Unassigned
3300014540_____Ga0134446_100210	Siphoviridae
REF:Gammaproteobacteria_gi_452721330	Siphoviridae
REF:Gammaproteobacteria_gi_417754622-271370-295186	Siphoviridae
7000000670_____SRS018157_Baylor_scaffold_82267	Unassigned
3300008622_____Ga0111363_100022	Siphoviridae
3300014553_____Ga0134451_100203	Unclassified
3300006262_____Ga0099523_1000106	Unassigned
7000000422_____SRS057791_LANL_scaffold_98	Myoviridae
3300007358_____Ga0104765_100236	Siphoviridae
REF:Gammaproteobacteria_gi_545294044-1102442-1135222	Myoviridae
3300007360_____Ga0104766_1000871	Unassigned
7000000633_____SRS015065_WUGC_scaffold_21977	Unassigned
3300014806_____Ga0134388_1000374	Siphoviridae
3300008058_____Ga0114167_100384	Siphoviridae
7000000333_____SRS050925_LANL_scaffold_3602	Siphoviridae
REF:Gammaproteobacteria_gi_523684341	Myoviridae
3300014916_____Ga0169762_100779	Unassigned
7000000006_____SRS054956_LANL_scaffold_10852	Siphoviridae
3300007502_____Ga0104995_100173	Siphoviridae
REF:Gammaproteobacteria_gi_553958279	Myoviridae
3300007791_____Ga0105806_1004841	Unassigned
REF:Gammaproteobacteria_gi_482862645	Siphoviridae
3300008611_____Ga0111137_1000059	Myoviridae
3300008413_____Ga0115229_100346	Siphoviridae
7000000289_____SRS024331_LANL_scaffold_34241	Unassigned
3300008478_____Ga0114882_102272	Unassigned
3300008515_____Ga0115189_1000558	Myoviridae
3300014515_____Ga0169874_100334	Siphoviridae
3300008138_____Ga0114843_100283	Unassigned
3300008134_____Ga0111464_102474	Unassigned
3300008637_____Ga0115682_100035	Siphoviridae
7000000348_____SRS017701_Baylor_scaffold_21062	Unassigned
REF:Gammaproteobacteria_gi_433072595	Siphoviridae
REF:Gammaproteobacteria_gi_490308560	Myoviridae
3300007356_____Ga0104763_100702	Siphoviridae
3300007096_____Ga0102538_100260	Unassigned
3300014564_____Ga0169885_100881	Siphoviridae
7000000469_____SRS015440_WUGC_scaffold_83198	Autographiviridae
7000000006_____SRS054956_LANL_scaffold_45125	Unassigned
3300008268_____Ga0111491_1003261	Unassigned
7000000295_____SRS019219_WUGC_scaffold_74457	Unassigned
3300014951_____Ga0169829_100411	Myoviridae
7000000462_____C2765201	Unassigned
7000000188_____SRS053398_LANL_scaffold_28555	Myoviridae
3300006298_____Ga0099618_100275	Myoviridae
3300014549_____Ga0134379_101609	Myoviridae
3300008640_____Ga0111422_100391	Siphoviridae
7000000100_____SRS018817_WUGC_scaffold_27344	Unassigned
3300014956_____Ga0134434_1002139	Unassigned
3300014573_____Ga0134423_1000590	Podoviridae
3300007300_____Ga0104843_102687	Unassigned
3300006568_____Ga0100215_101651	Myoviridae
7000000113_____SRS013946_WUGC_scaffold_10586	Myoviridae
3300014788_____Ga0134381_1001236	Unassigned
3300014793_____Ga0134407_1001380	Unassigned
3300014565_____Ga0169881_101393	Siphoviridae
3300014776_____Ga0134555_1000901	Unassigned
7000000475_____SRS020328_Baylor_scaffold_15229	Unassigned
7000000038_____C4272124	Unassigned
3300006251_____Ga0099392_100325	Myoviridae
3300008333_____Ga0115302_103415	Unassigned
7000000736_____C3556194	Unassigned
3300014972_____Ga0169768_100275	Siphoviridae
2149837016_____STU__NODE_385_len_5793_cov_22_804419	Unassigned
3300006298_____Ga0099618_100031	Siphoviridae
REF:Gammaproteobacteria_gi_300817119-85859-108076	Myoviridae
3300008406_____Ga0115224_1000250	Siphoviridae
7000000484_____SRS016018_WUGC_scaffold_19022	Podoviridae
3300014757_____Ga0134375_100940	Unassigned
REF:Bacilli_gi_224580166-104901-142362	Siphoviridae
3300007524_____Ga0105481_1000620	Siphoviridae
3300014798_____Ga0134382_1000379	Siphoviridae
7000000521_____C1397606	Unassigned
7000000403_____SRS024388_LANL_scaffold_14965	Unassigned
3300007222_____Ga0104061_103555	Siphoviridae
7000000038_____C4275949	Unassigned
REF:Gammaproteobacteria_gi_419086854-58244-89741	Myoviridae
REF:2595698526_____2595727508	Siphoviridae
3300007531_____Ga0105502_1005809	Unassigned
7000000131_____SRS057717_LANL_scaffold_16643	Podoviridae
3300014751_____Ga0169793_100360	Siphoviridae
3300008132_____Ga0111230_1001890	Unassigned
3300014963_____Ga0134523_1008501	Unassigned
3300014784_____Ga0134413_1001399	Unassigned
3300008571_____Ga0111077_101238	Unassigned
7000000538_____SRS024075_LANL_scaffold_638	Unassigned
7000000715_____C1655542	Siphoviridae
7000000118_____SRS024289_LANL_scaffold_24094	Unassigned
3300007353_____Ga0104758_101373	Unassigned
7000000159_____SRS063288_LANL_scaffold_3365	Siphoviridae
3300014953_____Ga0169765_100602	Siphoviridae
7000000342_____SRS021954_Baylor_scaffold_24517	Unassigned
7000000464_____SRS077730_LANL_scaffold_7289	Unassigned
7000000271_____SRS053335_LANL_scaffold_9615	Unassigned
3300008728_____Ga0115675_100588	Myoviridae
7000000464_____SRS077730_LANL_scaffold_9075	Unassigned
3300008725_____Ga0115670_1003653	Unassigned
REF:Gammaproteobacteria_gi_487138713	Siphoviridae
7000000236_____SRS015650_WUGC_scaffold_29391	Siphoviridae
3300014135_____Ga0134360_100421	Siphoviridae
7000000262_____SRS047044_WUGC_scaffold_28299	Siphoviridae
7000000516_____SRS019161_WUGC_scaffold_23113	Siphoviridae
7000000073_____SRS021496_Baylor_scaffold_31281	Myoviridae
3300008471_____Ga0114857_100108	Siphoviridae
3300014963_____Ga0134523_1003748	Unassigned
7000000334_____SRS015217_WUGC_scaffold_34308	Unassigned
3300008149_____Ga0114293_102306	Unassigned
7000000416_____SRS011343_Baylor_scaffold_7825	Siphoviridae
3300014024_____Ga0119801_100441	Siphoviridae
3300007222_____Ga0104061_103372	Unassigned
7000000736_____SRS014235_WUGC_scaffold_17013	Siphoviridae
7000000243_____SRS045004_LANL_scaffold_53	Unassigned
3300008098_____Ga0114255_100346	Siphoviridae
3300014546_____Ga0134410_100455	Siphoviridae
3300014807_____Ga0134439_1001036	Unassigned
2065487001_____bke_il_soap_contig_5566	Unassigned
3300008742_____Ga0115672_101396	Unassigned
7000000272_____C1593119	Unassigned
7000000715_____SRS014683_WUGC_scaffold_31159	Siphoviridae
3300008730_____Ga0113886_1000103	Siphoviridae
3300006349_____Ga0099714_100724	Unassigned
7000000481_____SRS047014_WUGC_scaffold_59205	Unassigned
7000000022_____SRS011452_WUGC_scaffold_959	Unassigned
2065487000_____bke_il_velvet_contig_79463	Podoviridae
REF:Gammaproteobacteria_gi_485949127	Myoviridae
3300008715_____Ga0115609_1002551	Unassigned
7000000302_____SRS023914_Baylor_scaffold_28208	Unassigned
7000000538_____SRS024075_LANL_scaffold_5362	Siphoviridae
3300014563_____Ga0134418_1000093	Siphoviridae
7000000246_____SRS078176_LANL_scaffold_932	Siphoviridae
7000000370_____C1745436	Myoviridae
7000000219_____SRS043018_WUGC_scaffold_44718	Myoviridae
3300008585_____Ga0111082_100916	Unassigned
3300008360_____Ga0114875_1000824	Siphoviridae
3300008132_____Ga0111230_1004366	Unassigned
3300014794_____Ga0134448_1002719	Unassigned
2149837024_____STU__NODE_438_len_28255_cov_121_550873	Siphoviridae
7000000308_____SRS058770_LANL_scaffold_39961	Siphoviridae
3300014940_____Ga0169849_102323	Unassigned
3300008260_____Ga0114292_100540	Siphoviridae
7000000509_____SRS054590_LANL_scaffold_12310	Siphoviridae
7000000393_____SRS019327_WUGC_scaffold_71727	Siphoviridae
7000000112_____SRS011302_Baylor_scaffold_6677	Unassigned
REF:Bacilli_gi_485684761	Unassigned
3300014766_____Ga0134337_100239	Siphoviridae
3300007297_____Ga0104793_100431	Siphoviridae
7000000172_____SRS020869_Baylor_scaffold_5029	Myoviridae
3300008153_____Ga0114320_1000058	Myoviridae
3300008385_____Ga0114873_100673	Siphoviridae
3300008134_____Ga0111464_100053	Myoviridae
7000000087_____SRS018427_Baylor_scaffold_2798	Unassigned
7000000433_____SRS050752_LANL_scaffold_43442	Unassigned
7000000187_____SRS022609_Baylor_scaffold_87021	Unassigned
7000000306_____C3144497	Unassigned
7000000272_____SRS016203_WUGC_scaffold_3576	Unassigned
3300007650_____Ga0105532_101492	Unassigned
7000000184_____SRS016954_Baylor_scaffold_9928	Myoviridae
3300007736_____Ga0105757_1002151	Unassigned
7000000039_____SRS013164_Baylor_scaffold_32826	Siphoviridae
3300006257_____Ga0099346_100503	Siphoviridae
3300014562_____Ga0134376_102150	Unassigned
7000000071_____SRS065504_LANL_scaffold_57265	Siphoviridae
7000000370_____SRS017191_Baylor_scaffold_26888	Siphoviridae
7000000244_____SRS016575_Baylor_scaffold_11726	Unassigned
3300007742_____Ga0105758_1001153	Myoviridae
3300008742_____Ga0115672_100106	Siphoviridae
REF:Gammaproteobacteria_gi_553796622-0-20879	Myoviridae
7000000626_____SRS064557_LANL_scaffold_4030	Siphoviridae
3300008361_____Ga0115082_103177	Unassigned
7000000246_____C2344448	Unassigned
7000000231_____SRS014613_WUGC_scaffold_31416	Siphoviridae
REF:Gammaproteobacteria_gi_134133756	Siphoviridae
7000000158_____C3312467	Unassigned
3300014131_____Ga0134339_100250	Unassigned
3300007797_____Ga0105663_102717	Unassigned
7000000186_____SRS022524_Baylor_scaffold_20632	Myoviridae
7000000546_____SRS019910_WUGC_scaffold_35318	Siphoviridae
3300007087_____Ga0102673_100165	Siphoviridae
3300014614_____Ga0134326_10008	Siphoviridae
7000000075_____SRS016056_WUGC_scaffold_4841	Podoviridae
3300008521_____Ga0115192_100681	Unassigned
7000000043_____SRS023837_Baylor_scaffold_1792	Unassigned
3300014950_____Ga0169861_101185	Unassigned
3300007320_____Ga0104940_1004497	Unassigned
7000000510_____SRS053917_LANL_scaffold_50459	Siphoviridae
7000000418_____SRS012273_Baylor_scaffold_38856	Siphoviridae
3300009393_____Ga0111010_1000715	Unassigned
REF:Gammaproteobacteria_gi_419355727-0-33068	Myoviridae
3300014963_____Ga0134523_1004760	Myoviridae
3300006464_____Ga0100221_1003923	Myoviridae
7000000652_____SRS020226_Baylor_scaffold_57041	Siphoviridae
REF:Gammaproteobacteria_gi_433192430-35238-52248	Siphoviridae
7000000418_____SRS012273_Baylor_scaffold_19513	Unassigned
7000000436_____SRS015644_WUGC_scaffold_7905	Unassigned
3300008692_____Ga0113555_1000105	Unassigned
3300008520_____Ga0111044_104235	Unassigned
REF:Gammaproteobacteria_gi_545138294	Siphoviridae
7000000188_____SRS053398_LANL_scaffold_21186	Siphoviridae
3300007797_____Ga0105663_102204	Siphoviridae
7000000628_____C3504541	Unassigned
7000000486_____SRS015264_WUGC_scaffold_36451	Unassigned
7000000109_____C3623376	Unassigned
3300008551_____Ga0111058_100578	Siphoviridae
REF:Gammaproteobacteria_gi_417826216-15697-47412	Siphoviridae
3300014940_____Ga0169849_102491	Myoviridae
REF:Gammaproteobacteria_gi_416307245-1777-37113	Myoviridae
REF:Gammaproteobacteria_gi_452700566	Siphoviridae
REF:Bacilli_gi_511751224	Siphoviridae
7000000570_____SRS051882_Baylor_scaffold_4896	Siphoviridae
3300008136_____Ga0113979_102235	Unassigned
3300014791_____Ga0134447_1001944	Siphoviridae
REF:Gammaproteobacteria_gi_486251939-447397-483830	Siphoviridae
3300008455_____Ga0115313_100093	Siphoviridae
7000000433_____SRS050752_LANL_scaffold_21531	Unassigned
3300008728_____Ga0115675_101469	Siphoviridae
3300007638_____Ga0105526_1001011	Myoviridae
3300006476_____Ga0100233_102396	Unassigned
REF:Gammaproteobacteria_gi_487653719	Myoviridae
3300007657_____Ga0105536_101750	Unassigned
3300008160_____Ga0114158_1001029	Myoviridae
7000000265_____C2880663	Unassigned
REF:Clostridia_gi_547865431-14344-24739	Unassigned
7000000521_____SRS023583_Baylor_scaffold_18867	Unassigned
7000000058_____SRS064774_LANL_scaffold_5468	Myoviridae
3300014953_____Ga0169765_101503	Unassigned
REF:Gammaproteobacteria_gi_452231150	Unclassified
7000000011_____C1594716	Myoviridae
3300014709_____Ga0134424_100493	Podoviridae
3300014963_____Ga0134523_1003345	Unassigned
3300008565_____Ga0111061_1000359	Siphoviridae
3300014824_____Ga0134492_1002661	Podoviridae
3300014791_____Ga0134447_1000962	Unassigned
7000000018_____SRS022725_LANL_scaffold_54994	Siphoviridae
3300011893_____Ga0119779_100340	Unassigned
3300007312_____Ga0104941_102223	Unassigned
3300014539_____Ga0169882_101082	Unassigned
7000000684_____SRS019582_WUGC_scaffold_25573	Unassigned
7000000248_____C733143	Unassigned
7000000252_____C2209050	Unassigned
7000000099_____SRS055426_LANL_scaffold_56051	Unassigned
3300008482_____Ga0115187_102568	Unassigned
REF:Bacilli_gi_420233404	Siphoviridae
3300014540_____Ga0134446_101671	Unassigned
REF:Clostridia_gi_241911870	Siphoviridae
3300008270_____Ga0114159_100093	Siphoviridae
7000000546_____SRS019910_WUGC_scaffold_54060	Unassigned
3300006319_____Ga0099581_100192	Siphoviridae
7000000380_____C3133072	Siphoviridae
7000000012_____SRS018313_Baylor_scaffold_15519	Siphoviridae
3300008058_____Ga0114167_101832	Siphoviridae
7000000628_____C3504429	Siphoviridae
7000000546_____SRS019910_WUGC_scaffold_74206	Unassigned
REF:Gammaproteobacteria_gi_550039422-47764-101551	Siphoviridae
REF:Clostridia_gi_512436394	Siphoviridae
7000000246_____SRS078176_LANL_scaffold_15207	Siphoviridae
3300008103_____Ga0114180_100562	Siphoviridae
7000000735_____SRS015190_WUGC_scaffold_26848	Siphoviridae
3300008561_____Ga0111060_101351	Siphoviridae
3300007804_____Ga0105665_101347	Unassigned
3300007079_____Ga0104033_100131	Siphoviridae
2149837023_____STU__NODE_316_len_24887_cov_37_184395	Podoviridae
REF:Gammaproteobacteria_gi_484017241	Unassigned
7000000570_____SRS051882_Baylor_scaffold_31779	Unassigned
7000000521_____SRS023583_Baylor_scaffold_3914	Unassigned
3300014824_____Ga0134492_1004092	Unassigned
REF:Gammaproteobacteria_gi_300824922	Myoviridae
3300008503_____Ga0111013_102307	Unassigned
3300007742_____Ga0105758_1003239	Unassigned
7000000492_____SRS048164_WUGC_scaffold_37566	Unassigned
3300014540_____Ga0134446_101441	Unassigned
REF:Gammaproteobacteria_gi_523687400	Siphoviridae
3300014760_____Ga0134449_101508	Unassigned
7000000271_____SRS053335_LANL_scaffold_8632	Siphoviridae
3300008081_____Ga0113559_102414	Siphoviridae
7000000011_____SRS053214_LANL_scaffold_27163	Myoviridae
3300008541_____Ga0111054_100273	Siphoviridae
7000000484_____SRS016018_WUGC_scaffold_1433	Siphoviridae
7000000587_____SRS023971_Baylor_scaffold_5444	Unassigned
3300007801_____Ga0105807_102210	Unassigned
7000000553_____C2408311	Unassigned
7000000646_____SRS015960_WUGC_scaffold_31135	Unassigned
3300007796_____Ga0105889_101811	Siphoviridae
3300008725_____Ga0115670_1005805	Siphoviridae
7000000109_____SRS011306_Baylor_scaffold_9910	Unassigned
3300008360_____Ga0114875_1000696	Siphoviridae
7000000278_____SRS018133_Baylor_scaffold_10280	Unassigned
7000000191_____C3074619	Unassigned
3300007795_____Ga0105644_100941	Unassigned
3300014792_____Ga0134427_1001363	Unassigned
7000000429_____C2072201	Unassigned
7000000628_____SRS015782_WUGC_scaffold_40061	Siphoviridae
7000000333_____SRS050925_LANL_scaffold_3642	Siphoviridae
7000000531_____SRS049959_WUGC_scaffold_43859	Unassigned
3300008725_____Ga0115670_1002362	Myoviridae
7000000715_____SRS014683_WUGC_scaffold_21591	Siphoviridae
3300013958_____Ga0117815_1004145	Unassigned
7000000440_____C2672254	Unassigned
7000000385_____SRS017433_Baylor_scaffold_16404	Myoviridae
REF:Gammaproteobacteria_gi_487561207	Unassigned
7000000192_____SRS017821_Baylor_scaffold_25047	Unassigned
7000000422_____SRS057791_LANL_scaffold_76259	Myoviridae
7000000443_____SRS058808_LANL_scaffold_75592	Unassigned
7000000081_____SRS017307_Baylor_scaffold_21588	Siphoviridae
3300007854_____Ga0114157_100059	Siphoviridae
REF:2706795979_____2706858209	Siphoviridae
3300006746_____Ga0101796_101257	Unassigned
3300007993_____Ga0113877_100004	Myoviridae
REF:Gammaproteobacteria_gi_300941213	Myoviridae
3300014703_____Ga0134387_101293	Unassigned
7000000425_____C3130632	Siphoviridae
3300008081_____Ga0113559_100467	Siphoviridae
3300014807_____Ga0134439_1001479	Siphoviridae
7000000171_____C3376773	Siphoviridae
3300014766_____Ga0134337_100978	Siphoviridae
3300007109_____Ga0102633_101215	Unassigned
REF:Bacilli_gi_510814076	Siphoviridae
3300006458_____Ga0100175_100427	Unassigned
REF:Gammaproteobacteria_gi_416536570	Unassigned
3300003118_____Ga0052233_104737	Unassigned
3300007717_____Ga0105662_101427	Unassigned
7000000646_____SRS015960_WUGC_scaffold_9639	Unassigned
7000000334_____SRS015217_WUGC_scaffold_28906	Unassigned
7000000541_____SRS044486_WUGC_scaffold_33492	Unassigned
3300003140_____Ga0051081_1001620	Unassigned
REF:Gammaproteobacteria_gi_452274683	Siphoviridae
3300014781_____Ga0134426_101784	Unassigned
7000000659_____SRS015854_WUGC_scaffold_36745	Unassigned
7000000289_____SRS024331_LANL_scaffold_19386	Unassigned
7000000401_____SRS011271_WUGC_scaffold_2225	Unassigned
7000000367_____SRS048791_LANL_scaffold_45353	Unassigned
3300003146_____Ga0051080_1007835	Unassigned
3300014951_____Ga0169829_101043	Unassigned
3300006748_____Ga0101800_100517	Siphoviridae
3300007125_____Ga0102700_1000811	Siphoviridae
7000000496_____SRS057692_LANL_scaffold_48760	Unassigned
3300008750_____Ga0114087_102100	Unassigned
7000000040_____C1643922	Unassigned
3300008068_____Ga0114849_100157	Siphoviridae
7000000175_____SRS017445_Baylor_scaffold_77452	Siphoviridae
3300007358_____Ga0104765_103532	Unassigned
REF:Gammaproteobacteria_gi_485844535	Unassigned
7000000087_____C2385212	Unassigned
3300014956_____Ga0134434_1000324	Siphoviridae
7000000475_____C3178745	Siphoviridae
3300014566_____Ga0134372_1001326	Unassigned
REF:Gammaproteobacteria_gi_545595683	Myoviridae
2149837023_____STU__NODE_354_len_18551_cov_44_554794	Unassigned
3300008611_____Ga0111137_1000764	Siphoviridae
3300007062_____Ga0102017_100257	Myoviridae
3300014769_____Ga0134404_101356	Siphoviridae
3300014293_____Ga0134346_1000274	Unassigned
7000000226_____SRS014578_WUGC_scaffold_72954	Siphoviridae
3300008143_____Ga0114287_104908	Unassigned
7000000086_____SRS049147_LANL_scaffold_63431	Myoviridae
7000000464_____SRS077730_LANL_scaffold_3241	Unassigned
3300008748_____Ga0114085_101126	Unassigned
3300008503_____Ga0111013_100055	Unclassified
7000000296_____C1830504	Siphoviridae
REF:2588253560_____2588266173	Siphoviridae
REF:Gammaproteobacteria_gi_544880789	Siphoviridae
3300007805_____Ga0105637_102392	Unassigned
REF:2595698567_____2595727549	Podoviridae
7000000735_____SRS015190_WUGC_scaffold_2857	Unassigned
7000000272_____C1594155	Unassigned
3300014533_____Ga0169889_101188	Siphoviridae
3300007186_____Ga0103259_102137	Unassigned
3300007361_____Ga0104787_100722	Unassigned
7000000142_____SRS016753_Baylor_scaffold_16227	Unassigned
3300014522_____Ga0169727_100348	Siphoviridae
3300007358_____Ga0104765_100273	Siphoviridae
REF:Bacilli_gi_522835811	Siphoviridae
3300008565_____Ga0111061_1000136	Myoviridae
3300008497_____Ga0111011_100363	Siphoviridae
7000000286_____SRS024081_LANL_scaffold_75495	Siphoviridae
3300014947_____Ga0169813_101467	Unassigned
3300007204_____Ga0103275_100550	Siphoviridae
3300006317_____Ga0099674_101607	Siphoviridae
7000000193_____SRS048870_WUGC_scaffold_39865	Siphoviridae
3300014553_____Ga0134451_100605	Siphoviridae
REF:Gammaproteobacteria_gi_452702556-21717-52667	Myoviridae
7000000490_____C1876893	Unassigned
7000000193_____SRS048870_WUGC_scaffold_6314	Siphoviridae
REF:Gammaproteobacteria_gi_493629124	Myoviridae
3300014532_____Ga0169737_100644	Unassigned
7000000320_____SRS063040_Baylor_scaffold_51846	Unassigned
7000000417_____SRS011239_Baylor_scaffold_16495	Unassigned
3300011982_____Ga0119773_1002702	Unassigned
3300008744_____Ga0114025_1005119	Unassigned
3300006678_____Ga0100058_100477	Siphoviridae
REF:Gammaproteobacteria_gi_545239141-650887-693486	Podoviridae
7000000354_____SRS015985_WUGC_scaffold_4431	Siphoviridae
3300007966_____Ga0105959_101071	Unassigned
3300014783_____Ga0134390_100751	Myoviridae
3300013208_____Ga0118343_100013	Siphoviridae
3300008148_____Ga0114323_1000078	Unassigned
3300008134_____Ga0111464_100599	Siphoviridae
REF:Gammaproteobacteria_gi_523676120-66511-93225	Podoviridae
7000000516_____SRS019161_WUGC_scaffold_28954	Herelleviridae
7000000515_____SRS049995_LANL_scaffold_14408	Siphoviridae
3300008483_____Ga0105906_1001406	Unassigned
3300007107_____Ga0102632_1002012	Siphoviridae
REF:Gammaproteobacteria_gi_417756020	Siphoviridae
3300011978_____Ga0119785_1000713	Unassigned
3300008725_____Ga0115670_1004109	Unassigned
7000000712_____SRS057478_LANL_scaffold_27036	Unassigned
REF:Bacilli_gi_421489513-66758-103300	Siphoviridae
3300014573_____Ga0134423_1000860	Myoviridae
REF:Bacilli_gi_511644714	Unassigned
3300008523_____Ga0115231_1000144	Siphoviridae
7000000417_____SRS011239_Baylor_scaffold_29924	Siphoviridae
7000000366_____C2569477	Unassigned
3300014790_____Ga0134419_1002591	Unassigned
3300014516_____Ga0169883_100701	Unassigned
3300008491_____Ga0111008_100176	Siphoviridae
3300014532_____Ga0169737_100359	Siphoviridae
3300008479_____Ga0114883_1004569	Unassigned
3300014562_____Ga0134376_102201	Unassigned
3300006678_____Ga0100058_100802	Siphoviridae
REF:Bacilli_gi_415891593	Siphoviridae
7000000464_____SRS077730_LANL_scaffold_10612	Unclassified
3300007124_____Ga0102685_100248	Siphoviridae
3300008260_____Ga0114292_102213	Unassigned
3300008090_____Ga0114309_100325	Siphoviridae
REF:Gammaproteobacteria_gi_425427540-249-21374	Siphoviridae
7000000371_____SRS047113_LANL_scaffold_82611	Unassigned
3300008700_____Ga0113865_100648	Unassigned
3300007742_____Ga0105758_1002234	Unassigned
3300008079_____Ga0105956_100994	Siphoviridae
3300007664_____Ga0105542_1001470	Unassigned
7000000418_____C3797997	Siphoviridae
3300008599_____Ga0111091_101302	Unassigned
3300007107_____Ga0102632_1001872	Unassigned
REF:Gammaproteobacteria_gi_566137571	Siphoviridae
3300007109_____Ga0102633_102537	Myoviridae
REF:Gammaproteobacteria_gi_487367374	Siphoviridae
3300014790_____Ga0134419_1000302	Siphoviridae
3300007921_____Ga0111562_100142	Siphoviridae
REF:Gammaproteobacteria_gi_187730020-808694-878902	Siphoviridae
7000000272_____SRS016203_WUGC_scaffold_10683	Unassigned
REF:Gammaproteobacteria_gi_487596043-0-4835	Unassigned
3300008360_____Ga0114875_1001583	Unassigned
3300006502_____Ga0100528_103587	Siphoviridae
3300007714_____Ga0105661_1001252	Siphoviridae
3300007664_____Ga0105542_1001900	Myoviridae
REF:Gammaproteobacteria_gi_476380646-450010-498047	Siphoviridae
3300014824_____Ga0134492_1002307	Siphoviridae
3300006302_____Ga0099621_100166	Siphoviridae
REF:Gammaproteobacteria_gi_419978343-1257-43639	Siphoviridae
7000000417_____SRS011239_Baylor_scaffold_24618	Siphoviridae
[truncated: 45,826 more rows]

## Sheet: Supplementary Table 5
Supplementary Table 5: Summary of virus distributed in case and control samples.
Projects	#Case	#Control	#Virus in case	#Virus specific to case	Case ratio	#Virus per case	#Virus in control	#Virus specific to control	Control ratio	#Virus per control
Sweden T2D	99	42	24188	6471	0.267529	65.3636	19690	1973	0.100203	46.9762
China cirrhotic	123	114	28650	10157	0.35452	82.5772	22917	4424	0.193044	38.807
China rheumatoid arthritis	101	74	25755	4924	0.191186	48.7525	23464	2633	0.112214	35.5811
Austria carcinoma	93	63	26503	6721	0.253594	72.2688	22436	2654	0.118292	42.127
China colorectal cancer	74	54	24631	5527	0.224392	74.6892	22684	3580	0.15782	66.2963
China hypertension	155	41	23008	8869	0.385475	57.2194	15264	1125	0.0737028	27.439
China coronary heart disease	59	43	21761	6265	0.2879	106.186	18614	3118	0.167508	72.5116
China T2D discovery	71	74	20575	4350	0.211422	61.2676	20512	4287	0.209	57.9324
China T2D validation	112	111	25806	5354	0.207471	47.8036	23124	2672	0.115551	24.0721
Total	887	616	42934	9746	0.227	10.9876	34682	1494	0.0430771	2.42532

## Sheet: Supplementary Table 6
Supplementary Table 6: It demonstrates the number of viral enterotypes for each project and their corresponding minimum DMM Laplace value.
Projects	Enterotypes number	Laplace
Sweden T2D	1	4.0862e+06
Denmark no phenotype	2	6.88738e+06
China cirrhotic	3	6.31411e+06
Sweden mother-offspring pair	3	1.85623e+06
China rheumatoid arthritis	2	5.05364e+06
Austria carcinoma	2	4.46745e+06
UK no phenotype	2	7.32278e+06
China colorectal cancer	2	3.61739e+06
China hypertension	3	4.1714e+06
China coronary heart disease	2	2.83905e+06
China T2D discovery	2	3.56147e+06
China T2D validation	2	5.57742e+06
China obesity	1	973542
Peru no phenotype	2	1.61844e+06
China healthy mongolian	2	3.16871e+06
Finland risk for autoimmunity	3	2.09428e+06
USA nonalcoholic fatty liver disease	1	2.16315e+06
China ankylosing spondylitis	2	2.31949e+06

## Sheet: Supplementary Table 7
Supplementary Table 7: Determining the relationship between vOTUs and enterotypes.
OTUs	Determined enterotypes
vOTU_004925	Enterotype1
vOTU_000053	Enterotype1
vOTU_000100	Enterotype1
vOTU_000101	Enterotype1
vOTU_005097	Enterotype1
vOTU_001178	Enterotype1
vOTU_019150	Enterotype1
vOTU_000198	Enterotype1
vOTU_002508	Enterotype2
sg_326295	Enterotype1
vOTU_000385	Enterotype1
vOTU_000137	Enterotype1
vOTU_046268	Enterotype2
vOTU_074938	Enterotype1
vOTU_001037	Enterotype1
vOTU_000825	Enterotype1
vOTU_011719	Enterotype1
sg_278517	Enterotype1
vOTU_000325	Enterotype1
vOTU_008380	Enterotype2
sg_281909	Enterotype2
vOTU_088391	Enterotype1
vOTU_009886	Enterotype2
vOTU_000304	Enterotype1
vOTU_000048	Enterotype1
sg_278195	Enterotype2
vOTU_002699	Enterotype1
vOTU_000245	Enterotype1
vOTU_002506	Enterotype1
vOTU_000159	Enterotype1
vOTU_000226	Enterotype1
vOTU_002127	Enterotype1
vOTU_000032	Enterotype1
vOTU_011884	Enterotype2
vOTU_000514	Enterotype1
vOTU_003108	Enterotype2
vOTU_001859	Enterotype1
vOTU_004276	Enterotype2
vOTU_044334	Enterotype1
vOTU_006139	Enterotype2
vOTU_000431	Enterotype1
vOTU_000130	Enterotype1
sg_278002	Enterotype1
vOTU_000047	Enterotype2
sg_282250	Enterotype2
vOTU_000193	Enterotype1
vOTU_000341	Enterotype1
sg_277199	Enterotype2
sg_281287	Enterotype2
vOTU_000003	Enterotype1
vOTU_030241	Enterotype2
sg_279573	Enterotype1
sg_280483	Enterotype1
vOTU_054252	Enterotype1
sg_287516	Enterotype1
vOTU_000024	Enterotype2
vOTU_000080	Enterotype2
vOTU_001385	Enterotype1
sg_325553	Enterotype1
vOTU_000268	Enterotype1
vOTU_029107	Enterotype1
vOTU_000065	Enterotype2
vOTU_000255	Enterotype1
vOTU_020756	Enterotype2
sg_325813	Enterotype1
vOTU_000104	Enterotype1
sg_327036	Enterotype2
vOTU_000006	Enterotype2
vOTU_019117	Enterotype2
vOTU_000445	Enterotype1
sg_328704	Enterotype1
vOTU_000022	Enterotype2
vOTU_011218	Enterotype1
sg_279188	Enterotype1
vOTU_044598	Enterotype1
vOTU_005367	Enterotype2
sg_280234	Enterotype2
vOTU_086537	Enterotype1
sg_287146	Enterotype2
vOTU_000218	Enterotype1
vOTU_103569	Enterotype1
vOTU_012670	Enterotype1
vOTU_017855	Enterotype2
vOTU_001152	Enterotype2
vOTU_084155	Enterotype2
sg_328534	Enterotype1
sg_277630	Enterotype1
vOTU_000085	Enterotype1
sg_276292	Enterotype2
vOTU_000148	Enterotype2
vOTU_046288	Enterotype2
vOTU_000044	Enterotype2
sg_281237	Enterotype2
vOTU_001505	Enterotype1
sg_280163	Enterotype2
sg_325469	Enterotype1
vOTU_000015	Enterotype2
vOTU_046386	Enterotype2
vOTU_000941	Enterotype1
vOTU_000146	Enterotype2
vOTU_000042	Enterotype2
vOTU_103567	Enterotype2
vOTU_082857	Enterotype2
vOTU_008957	Enterotype2
vOTU_000113	Enterotype1
vOTU_003578	Enterotype1
vOTU_086781	Enterotype1
vOTU_021873	Enterotype2
sg_280945	Enterotype2
vOTU_046243	Enterotype1
vOTU_000234	Enterotype2
sg_279278	Enterotype1
vOTU_001512	Enterotype1
vOTU_027131	Enterotype2
vOTU_083186	Enterotype1
vOTU_000233	Enterotype1
vOTU_030299	Enterotype2
vOTU_014397	Enterotype2
vOTU_026742	Enterotype2
vOTU_001865	Enterotype2
vOTU_000437	Enterotype2
vOTU_000237	Enterotype1
sg_279481	Enterotype1
vOTU_000737	Enterotype1
sg_276591	Enterotype2
sg_276748	Enterotype2
vOTU_001707	Enterotype2
sg_295361	Enterotype1
sg_281485	Enterotype2
vOTU_087533	Enterotype1
vOTU_001690	Enterotype1
vOTU_075291	Enterotype1
vOTU_000173	Enterotype1
vOTU_030246	Enterotype2
sg_277202	Enterotype1
vOTU_022513	Enterotype3
vOTU_011181	Enterotype1
sg_280810	Enterotype2
vOTU_003157	Enterotype2
sg_277298	Enterotype1
sg_279564	Enterotype2
sg_295419	Enterotype1
sg_282333	Enterotype1
vOTU_002369	Enterotype2
vOTU_031950	Enterotype1
vOTU_088647	Enterotype2
vOTU_006195	Enterotype1
vOTU_000417	Enterotype2
sg_325532	Enterotype3
sg_280761	Enterotype1
vOTU_005103	Enterotype2
vOTU_004226	Enterotype2
vOTU_083487	Enterotype2
vOTU_047331	Enterotype2
vOTU_007299	Enterotype1
vOTU_007654	Enterotype3
vOTU_000002	Enterotype2
vOTU_075050	Enterotype2
sg_286403	Enterotype1
vOTU_021855	Enterotype2
sg_325021	Enterotype1
sg_280815	Enterotype2
sg_325390	Enterotype3
sg_278841	Enterotype2
sg_282816	Enterotype2
vOTU_011333	Enterotype1
vOTU_000213	Enterotype2
vOTU_000219	Enterotype2
sg_278021	Enterotype2
vOTU_000129	Enterotype2
vOTU_087043	Enterotype2
sg_282343	Enterotype2
sg_281484	Enterotype2
vOTU_047463	Enterotype2
vOTU_000621	Enterotype1
sg_278588	Enterotype1
vOTU_007566	Enterotype2
vOTU_000208	Enterotype2
vOTU_012624	Enterotype2
vOTU_004952	Enterotype1
vOTU_000197	Enterotype2
sg_276220	Enterotype2
sg_277742	Enterotype1
vOTU_026769	Enterotype2
vOTU_007301	Enterotype1
vOTU_008873	Enterotype2
sg_277144	Enterotype1
sg_282153	Enterotype2
vOTU_000336	Enterotype1
vOTU_008958	Enterotype1
vOTU_014308	Enterotype2
sg_279297	Enterotype2
sg_281067	Enterotype2
vOTU_053512	Enterotype2
vOTU_028866	Enterotype2
vOTU_037259	Enterotype2
vOTU_002188	Enterotype1
vOTU_019095	Enterotype2
vOTU_014375	Enterotype2
sg_279486	Enterotype3
vOTU_002507	Enterotype2
sg_276397	Enterotype1
vOTU_020190	Enterotype2
sg_276594	Enterotype2
vOTU_004957	Enterotype1
sg_326235	Enterotype1
vOTU_089034	Enterotype1
vOTU_009276	Enterotype2
vOTU_011131	Enterotype2
vOTU_026741	Enterotype2
vOTU_005924	Enterotype2
vOTU_001720	Enterotype2
sg_290216	Enterotype1
vOTU_027130	Enterotype2
vOTU_000416	Enterotype2
vOTU_087148	Enterotype1
sg_278211	Enterotype1
vOTU_001688	Enterotype1
sg_280613	Enterotype2
sg_278667	Enterotype2
sg_278925	Enterotype3
vOTU_004294	Enterotype1
sg_277901	Enterotype1
sg_276507	Enterotype2
vOTU_008031	Enterotype2
vOTU_000182	Enterotype2
vOTU_031955	Enterotype1
vOTU_087500	Enterotype2
vOTU_044926	Enterotype2
sg_278430	Enterotype3
sg_280377	Enterotype2
sg_278476	Enterotype2
vOTU_008940	Enterotype2
vOTU_004181	Enterotype2
sg_280368	Enterotype1
vOTU_003006	Enterotype1
sg_282767	Enterotype2
sg_279708	Enterotype1
sg_325199	Enterotype1
vOTU_001426	Enterotype2
vOTU_007302	Enterotype2
vOTU_026828	Enterotype2
vOTU_000821	Enterotype1
vOTU_000001	Enterotype2
sg_277488	Enterotype2
sg_280690	Enterotype1
vOTU_002706	Enterotype3
sg_281978	Enterotype1
sg_281688	Enterotype1
sg_278150	Enterotype1
vOTU_044869	Enterotype1
vOTU_001514	Enterotype2
sg_276296	Enterotype2
vOTU_000261	Enterotype1
sg_276595	Enterotype1
sg_280683	Enterotype1
vOTU_006136	Enterotype1
vOTU_000248	Enterotype2
vOTU_107983	Enterotype2
vOTU_089189	Enterotype1
vOTU_086854	Enterotype1
sg_276338	Enterotype1
sg_280961	Enterotype2
vOTU_086793	Enterotype1
sg_276966	Enterotype1
sg_277270	Enterotype1
vOTU_051943	Enterotype2
vOTU_009499	Enterotype2
sg_279201	Enterotype1
vOTU_086831	Enterotype1
sg_281488	Enterotype1
vOTU_000041	Enterotype2
vOTU_024933	Enterotype1
sg_281011	Enterotype2
vOTU_009320	Enterotype2
vOTU_007567	Enterotype2
vOTU_074392	Enterotype1
vOTU_028907	Enterotype1
vOTU_011926	Enterotype1
sg_277483	Enterotype3
sg_278871	Enterotype2
sg_276402	Enterotype1
vOTU_019166	Enterotype1
sg_277200	Enterotype2
vOTU_051935	Enterotype3
vOTU_000317	Enterotype2
vOTU_033084	Enterotype1
vOTU_007646	Enterotype2
sg_278695	Enterotype2
vOTU_000132	Enterotype2
vOTU_000588	Enterotype2
vOTU_044929	Enterotype1
vOTU_051835	Enterotype2
vOTU_015217	Enterotype1
vOTU_006115	Enterotype3
vOTU_005627	Enterotype2
vOTU_001906	Enterotype1
sg_281613	Enterotype2
vOTU_000207	Enterotype1
vOTU_089597	Enterotype1
sg_295370	Enterotype1
vOTU_009032	Enterotype1
sg_280322	Enterotype1
vOTU_001864	Enterotype2
vOTU_009401	Enterotype1
vOTU_103808	Enterotype2
vOTU_001234	Enterotype1
sg_277916	Enterotype3
vOTU_015126	Enterotype2
sg_281134	Enterotype2
sg_280173	Enterotype3
sg_277214	Enterotype1
sg_294363	Enterotype1
vOTU_014555	Enterotype1
sg_281346	Enterotype2
sg_281440	Enterotype2
vOTU_046708	Enterotype1
vOTU_018991	Enterotype1
sg_315481	Enterotype1
vOTU_019121	Enterotype1
vOTU_088674	Enterotype3
vOTU_002360	Enterotype1
vOTU_000352	Enterotype1
vOTU_029835	Enterotype1
vOTU_046742	Enterotype2
vOTU_015473	Enterotype1
vOTU_012015	Enterotype2
vOTU_028902	Enterotype2
vOTU_084154	Enterotype2
vOTU_040953	Enterotype1
vOTU_035990	Enterotype2
vOTU_014405	Enterotype2
vOTU_019393	Enterotype2
sg_280386	Enterotype3
vOTU_020363	Enterotype1
vOTU_000309	Enterotype1
vOTU_044632	Enterotype1
vOTU_000221	Enterotype2
vOTU_000123	Enterotype2
vOTU_003156	Enterotype1
vOTU_029928	Enterotype3
vOTU_015180	Enterotype1
sg_281799	Enterotype1
vOTU_014392	Enterotype1
sg_276250	Enterotype2
sg_280726	Enterotype2
vOTU_016547	Enterotype2
sg_281951	Enterotype2
vOTU_000169	Enterotype2
sg_281448	Enterotype2
vOTU_040813	Enterotype2
sg_277598	Enterotype1
sg_279745	Enterotype1
vOTU_008858	Enterotype1
vOTU_075036	Enterotype1
sg_277111	Enterotype3
vOTU_000504	Enterotype3
sg_276983	Enterotype1
vOTU_000874	Enterotype2
sg_282069	Enterotype2
sg_281175	Enterotype2
vOTU_001142	Enterotype1
sg_278099	Enterotype2
vOTU_005912	Enterotype1
vOTU_000516	Enterotype1
sg_326233	Enterotype3
vOTU_002067	Enterotype2
sg_327175	Enterotype2
vOTU_000014	Enterotype2
vOTU_087532	Enterotype2
vOTU_046318	Enterotype2
vOTU_046746	Enterotype1
sg_277720	Enterotype1
sg_277128	Enterotype2
vOTU_051945	Enterotype1
vOTU_110074	Enterotype2
vOTU_075221	Enterotype2
vOTU_015157	Enterotype1
sg_277992	Enterotype1
sg_277157	Enterotype2
vOTU_001074	Enterotype2
vOTU_084084	Enterotype2
sg_280313	Enterotype1
vOTU_087367	Enterotype3
vOTU_087833	Enterotype3
vOTU_076893	Enterotype1
vOTU_033189	Enterotype1
vOTU_000918	Enterotype2
sg_276272	Enterotype1
vOTU_050326	Enterotype2
sg_280460	Enterotype2
sg_278435	Enterotype3
sg_282970	Enterotype2
vOTU_000295	Enterotype2
vOTU_046474	Enterotype2
vOTU_000517	Enterotype1
sg_281359	Enterotype1
vOTU_003694	Enterotype2
vOTU_053519	Enterotype1
sg_280470	Enterotype2
vOTU_000315	Enterotype2
vOTU_000587	Enterotype2
vOTU_000082	Enterotype2
sg_325972	Enterotype1
vOTU_103149	Enterotype2
vOTU_004209	Enterotype2
vOTU_015110	Enterotype1
sg_280328	Enterotype1
vOTU_103591	Enterotype1
vOTU_028872	Enterotype1
vOTU_027004	Enterotype2
vOTU_075006	Enterotype1
vOTU_012276	Enterotype2
vOTU_088547	Enterotype2
sg_282542	Enterotype2
vOTU_089261	Enterotype1
sg_279829	Enterotype1
sg_278629	Enterotype3
sg_282549	Enterotype2
vOTU_053515	Enterotype2
vOTU_088889	Enterotype2
sg_281428	Enterotype2
vOTU_015174	Enterotype2
vOTU_019026	Enterotype3
sg_277970	Enterotype2
vOTU_089679	Enterotype1
sg_281655	Enterotype2
vOTU_007219	Enterotype2
sg_276612	Enterotype3
sg_277367	Enterotype2
sg_279474	Enterotype2
sg_276295	Enterotype2

## Sheet: Supplementary Table 8
Supplementary Table 8: The number of samples corresponding to the viral-enterotype in each project, the value in parentheses represents the number of controls.
Projects	Enterotype1	Enterotype2	Enterotype3
Denmark no phenotype	175(-)	72(-)	-(-)
China cirrhotic	85(69)	86(43)	66(2)
Sweden mother-offspring pair	26(-)	28(-)	44(-)
China rheumatoid arthritis	105(47)	70(27)	-(-)
Austria carcinoma	102(35)	-(-)	54(28)
UK no phenotype	161(-)	89(-)	-(-)
China colorectal cancer	74(36)	54(18)	-(-)
China hypertension	74(14)	46(6)	-(-)
China coronary heart disease	62(28)	40(15)	-(-)
China T2D discovery	91(44)	54(30)	-(-)
China T2D validation	120(63)	103(48)	-(-)
China healthy mongolian	76(-)	33(-)	-(-)
China ankylosing spondylitis	53(-)	41(-)	-(-)
Total	1204	716	164

## Sheet: Supplementary Table 9
Supplementary Table 9 : Fisher's exact test results show patients enriched in samples with enterotype 1 when compared with 2.
Projects	Fisher p-value	OR	95%CI left	95%CI right	Adjust p-value
China cirrhotic	2.36553e-05	4.27365	2.06416	9.19792	0.000165587
China rheumatoid arthritis	0.438784	1.28866	0.667306	2.51007	0.538952
China colorectal cancer	0.103595	1.88527	0.864473	4.19993	0.362581
China hypertension	0.459219	1.55005	0.50653	5.34862	0.538952
China coronary heart disease	0.538952	1.36829	0.566486	3.36982	0.538952
China T2D discovery	0.4922	0.750442	0.359728	1.55384	0.538952
China T2D validation	0.421243	1.26509	0.722509	2.22102	0.538952
Meta pvalue	0.00250049	NA	NA	NA	0.0288983

## Sheet: Supplementary Table 10
Supplementary Table 10: The human gut virome can be divided into four components.
Samples	Comp1 reletive abundance	Comp2 reletive abundance	Comp3 reletive abundance	Others reletive abundance
Samples with enterotype1	0.26	0.19	0.01	0.54
Samples with enterotype2	0.16	0.31	0.01	0.52
Samples with enterotype3	0.14	0.25	0.02	0.59

[truncated: 4 more sheets: Supplementary Table 11, Supplementary Table 12, Supplementary Table 13, Supplementary Table 14]
